# Supplementary material for: Data article “Explaining the cyclical volatility of consumer debt risk using a heterogeneous agents model: The case of Chile”
Source: Data Brief. 2019 May 30;25:103915. doi: 10.1016/j.dib.2019.103915 (PMC6557751; doi:10.1016/j.dib.2019.103915)
Supplement: Multimedia component 2 [file mmc2.zip]

Archive with 72 entries (63 files):
- M_Cdebt_Graphs.do
- SimulationCodes/
- SimulationCodes/algorithms/
- SimulationCodes/algorithms/linear_reg_impute3.do
- SimulationCodes/algorithms/mean_wgts.do
- SimulationCodes/algorithms/mean_wgts2.do
- SimulationCodes/algorithms/pctile_wgts.do
- SimulationCodes/algorithms/pctile_wgts2.do
- SimulationCodes/algorithms/predict_xb_sd.do
- SimulationCodes/algorithms/predict_xb_sd2.do
- SimulationCodes/algorithms/predict_xb_sd2_facs.do
- SimulationCodes/algorithms/predict_xb_sd3.do
- SimulationCodes/all_scenarios.do
- SimulationCodes/bstrap_codes/
- SimulationCodes/bstrap_codes/bstrap_default2.do
- SimulationCodes/bstrap_codes/bstrap_default2_analysis.do
- SimulationCodes/bstrap_codes/bstrap_ene_esi_saved.do
- SimulationCodes/bstrap_codes/format_esi_epf_efh.do
- SimulationCodes/bstrap_codes/hist_dynamic_un_households.do
- SimulationCodes/bstrap_codes/income_shock.do
- SimulationCodes/bstrap_codes/layoff_jobfind.do
- SimulationCodes/EFH_CASEN_EPF_format/
- SimulationCodes/EFH_CASEN_EPF_format/EFH_CASEN/
- SimulationCodes/EFH_CASEN_EPF_format/EFH_CASEN/format_casen2006.do
- SimulationCodes/EFH_CASEN_EPF_format/EFH_CASEN/simul_format_efh2_07.do
- SimulationCodes/EFH_CASEN_EPF_format/EFH_CASEN/simul_format_efh2_08.do
- SimulationCodes/EFH_CASEN_EPF_format/EFH_CASEN/simul_format_efh2_09.do
- SimulationCodes/EFH_CASEN_EPF_format/EFH_CASEN/simul_format_efh2_10.do
- SimulationCodes/EFH_CASEN_EPF_format/EFH_CASEN/simul_format_efh2_11.do
- SimulationCodes/EFH_CASEN_EPF_format/EPF/
- SimulationCodes/EFH_CASEN_EPF_format/EPF/epf_equivalence_c.do
- SimulationCodes/EFH_CASEN_EPF_format/EPF/epf_pincome.do
- SimulationCodes/EFH_CASEN_EPF_format/EPF/format_epf.do
- SimulationCodes/EFH_CASEN_EPF_format/income_shock0.do
- SimulationCodes/EFH_CASEN_EPF_format/layoff_jobfind0.do
- SimulationCodes/EFH_CASEN_EPF_format/p_income.do
- SimulationCodes/EFH_CASEN_EPF_format/replicate_data.do
- SimulationCodes/EFH_CASEN_EPF_format/simul_format_efh3_0.do
- SimulationCodes/EFH_CASEN_EPF_format/simulate_consumption.do
- SimulationCodes/figures/
- SimulationCodes/figures/CDebt_EFH_Banks.do
- SimulationCodes/figures/CDebt_Graphs_Banks.do
- SimulationCodes/figures/CDebt_Graphs_NonBanks_All.do
- SimulationCodes/figures/cons_risk_allscenarios.do
- SimulationCodes/figures/consumption_graphs.do
- SimulationCodes/figures/debt_pir_evolution.do
- SimulationCodes/figures/M_Cdebt_System.do
- SimulationCodes/hist_dynamic_un_households0.do
- SimulationCodes/model_simulation/
- SimulationCodes/model_simulation/dynamic_vars/
- SimulationCodes/model_simulation/dynamic_vars/adjust_consumption.do
- SimulationCodes/model_simulation/dynamic_vars/allvars_default_pr.do
- SimulationCodes/model_simulation/dynamic_vars/amortization_per.do
- SimulationCodes/model_simulation/dynamic_vars/cupon_rates.do
- SimulationCodes/model_simulation/dynamic_vars/debt_ceiling_per.do
- SimulationCodes/model_simulation/dynamic_vars/debt_ceiling_per2.do
- SimulationCodes/model_simulation/dynamic_vars/default_per.do
- SimulationCodes/model_simulation/dynamic_vars/emp_trans_per.do
- SimulationCodes/model_simulation/dynamic_vars/income_per.do
- SimulationCodes/model_simulation/dynamic_vars/income_sh_yr2.do
- SimulationCodes/model_simulation/dynamic_vars/ind_i_rates_per.do
- SimulationCodes/model_simulation/dynamic_vars/layoff_jobfind_yr2.do
- SimulationCodes/model_simulation/dynamic_vars/next_per_stats.do
- SimulationCodes/model_simulation/dynamic_vars/saving_sticky_per.do
- SimulationCodes/model_simulation/import_esi_stats.do
- SimulationCodes/model_simulation/layoff_jobfind_yr.do
- SimulationCodes/model_simulation/p_income_yr.do
- SimulationCodes/model_simulation/simulate_debt_ds_rci.do
- SimulationCodes/model_simulation/simulate_default_pr.do
- SimulationCodes/model_simulation/simulate_esi_income.do
- SimulationCodes/model_simulation/simulate_periods.do
- SimulationCodes/Simulation Codes Summary.docx
