# Supplementary material for: Data article “Explaining the cyclical volatility of consumer debt risk using a heterogeneous agents model: The case of Chile”
Source: Data Brief. 2019 May 30;25:103915. doi: 10.1016/j.dib.2019.103915 (PMC6557751; doi:10.1016/j.dib.2019.103915)
Supplement: Multimedia component 2 [file mmc2.zip › M_Cdebt_Graphs.do]

global path0 "D:\Docs2\Consumer_debt_paper\Data_in_Brief\Main_data_for_figures\"
global path_ge "D:\Docs2\Consumer_debt_paper\graphs"
local lender1 "banks"
local lender0 "nonbanks"

// Figure 1
clear
import excel "$path0\\Data1.xls", sheet("Sheet1") firstrow
format %tq date_quarter
replace date_quarter = yq(year, quarter)
tsset date_quarter
save "$path0\Fig1_delinquency_DIR_InterestRates_Unemployment_Chile.dta", replace 
use "$path0\Fig1_delinquency_DIR_InterestRates_Unemployment_Chile.dta", clear
tsline (deliquency_rate) (dir_c_sim) (mov_cnom4_cons_lag) (unemployment), saving(graph4, replace) lp("l" "_..." "_-" "l-..") ///
lwidth(medthick medium medthick medthick) legend(cols(2) span  forcesize) graphregion(color(white) margin(small)) ///
xlabel(120(20)200) xtick(120(10)210) xtitle("Year-Quarter") ///
ytitle("Log-rates") title("Chile: Consumer Delinquency," "Debt to Income, Interest Rates," "and Unemployment (Logs over Mean)")
clear
import excel "$path0\\Data2.xls", sheet("Sheet1") firstrow
format %tq date_quarter
replace date_quarter = yq(year, quarter)
tsset date_quarter
save "$path0\Fig1_delinquency_rates_countries.dta", replace
use "$path0\Fig1_delinquency_rates_countries.dta", clear
tsline deliquency_rate_Chile deliquency_rate_USA enpl_usa deliquency_rate_Spain, saving(graph3, replace) ///
lp("l" "_..." "_-" "l-..") lwidth(medthick medthick medthick medium) graphregion(color(white) margin(small)) ///
yaxis(1) ylabel(0.5(1.5)6.5, axis(1)) ytick(0.5(0.5)7.0, axis(1)) ytitle("Delinquency Rate", axis(1) margin(right))  ///
xlabel(120(20)200) xtick(120(10)210)  xtitle("Year-Quarter") ///
title("Delinquency by country") legend(cols(2) span  forcesize)  
graph combine graph3.gph graph4.gph
graph export "$path_ge\agg_ch_int2.emf", replace  //title("Fig 1: Aggregate statistics of Consumer Debt Delinquency", span) 

// Figure 3 + Table 6
clear
import excel "$path0\\Data3.xls", sheet("Sheet1") firstrow
format %tq date_quarter
replace date_quarter = yq(year, quarter)
tsset date_quarter
save "$path0\Fig3_Simulated_NPL_ENPL_BankingSystem_1990_to_2012Quarterly.dta", replace
use "$path0\\Fig3_Simulated_NPL_ENPL_BankingSystem_1990_to_2012Quarterly.dta", clear
local lnr=1   // Figure 3 standardized to have 0 mean (deviations from average)
tsline def_max_sim delinquency_system, saving(graph1, replace) legend(cols(2) span  forcesize) ///
xlabel(120(12)211) xtitle("") ytitle("") title("Non-Performing Loans (NPL)") graphregion(color(white) margin(small)) //lp("l" "_...") lwidth(medthick medthick)
tsline def_rate_sim gasto_coloc_fw8, saving(graph2, replace) legend(off span  forcesize) ///
xlabel(120(12)211) xtitle("") ytitle("") title("Expenses with NPL") graphregion(color(white) margin(small)) //lp("l" "_...") lwidth(medthick medthick)
graph combine graph1.gph graph2.gph, ysize(4.4) xsize(9.5) imargin(0 0 0 0) graphregion(color(white) margin(vsmall))
graph export "$path_ge\`lender`lnr''0_npl_enpl.emf", replace
tsline def_max_sim_v delinquency_system_v, ///  Figure 3 in absolute values
saving(graph1, replace) lp("l" "_...") lwidth(medthick medthick) legend(cols(2) span  forcesize) ///
xlabel(120(13)211) xtitle("") ytitle("") title("Non-Performing Loans (NPL)") graphregion(color(white) margin(small)) 
tsline def_rate_sim_v gasto_coloc_fw8_v, saving(graph2, replace) lp("l" "_...") lwidth(medthick medthick) legend(off span  forcesize) ///
xlabel(120(13)211) xtitle("") ytitle("") title("Expenses with NPL") graphregion(color(white) margin(small)) 
graph combine graph1.gph graph2.gph, ysize(4.4) xsize(9.5) imargin(0 0 0 0) graphregion(color(white) margin(vsmall)) 
graph export "$path_ge\\`lender`lnr''2_npl_enpl.emf", replace
sum def_max_sim delinquency_system def_rate_sim gasto_coloc_fw8, d  // Table 6 Stats
sum def_max_sim delinquency_system def_rate_sim gasto_coloc_fw8
pwcorr def_max_sim delinquency_system def_rate_sim gasto_coloc_fw8
sum def_max_sim_v delinquency_system_v def_rate_sim_v gasto_coloc_fw8_v, d
sum def_max_sim_v delinquency_system_v def_rate_sim_v gasto_coloc_fw8_v
pwcorr def_max_sim_v delinquency_system_v def_rate_sim_v gasto_coloc_fw8_v
pwcorr def_max_sim_v delinquency_system_v def_rate_sim_v gasto_coloc_fw8_v if year>=1997
pwcorr def_max_sim_v delinquency_system_v def_rate_sim_v gasto_coloc_fw8_v if year>=1996
pwcorr def_max_sim delinquency_system def_rate_sim gasto_coloc_fw8  if year>=1997
pwcorr def_max_sim delinquency_system def_rate_sim gasto_coloc_fw8  if year>=1996

// Figure 4
clear
import excel "$path0\\Data4.xls", sheet("Sheet1") firstrow
format %tq date_quarter
replace date_quarter = yq(year, quarter)
tsset date_quarter
save "$path0\Fig4_Simulated_NPL_ENPL_NonBanks_1990_to_2012Quarterly.dta", replace
use "$path0\Fig4_Simulated_NPL_ENPL_NonBanks_1990_to_2012Quarterly.dta", clear
tsline def_max_sim def_rate_sim, graphregion(color(white) margin(small)) xlabel(120(12)211) xtitle("") ytitle("") title("NPL and ENPL for non-banking institutions")
tsline def_max_sim_v def_rate_sim_v, saving(graph1, replace) lp("l" "_...") lwidth(medthick medthick) xlabel(120(13)211) xtitle("") ytitle("") title("Non-banking lenders") graphregion(color(white) margin(small)) 
clear
import excel "$path0\\Data4_2.xls", sheet("Sheet1") firstrow
format %tq date_quarter
replace date_quarter = yq(year, quarter)
tsset date_quarter
save "$path0\Fig4_Simulated_NPL_ENPL_AllLenders_1990_to_2012Quarterly.dta", replace
use "$path0\Fig4_Simulated_NPL_ENPL_AllLenders_1990_to_2012Quarterly.dta", clear
tsline def_max_sim def_rate_sim, saving(graph2, replace) lp("l" "_...") lwidth(medthick medthick) xlabel(120(13)211) xtitle("") ytitle("") title("All lenders") graphregion(color(white) margin(small)) 
graph combine graph1.gph graph2.gph, ysize(4.4) xsize(9.5) imargin(0 0 0 0) graphregion(color(white) margin(vsmall))
graph export "$path_ge\\NonBanks_All2_npl_enpl.emf", replace

// Figure 5
clear
import excel "$path0\\Data5.xls", sheet("Sheet1") firstrow
format %tq date_quarter
replace date_quarter = yq(year, quarter)
tsset date_quarter
save "$path0\Fig5_ConsumptionCost_IncomeHouseholdWeights.dta", replace
use "$path0\\Fig5_ConsumptionCost_IncomeHouseholdWeights.dta", clear
local gr_name = "all" // all debtor debtor_bank debtor_nonbank 
tsline (consumption_decline), saving(graph1, replace) xlabel(120(20)200) xtick(120(10)210) graphregion(color(white) margin(small)) ///
xtitle("Year-Quarter") ytitle("Consumption decline") title("Income Weighted Consumption Cost") 
tsline (consumption_growth2) (consumption_decline2), xtitle("Year-Quarter") graphregion(color(white) margin(small)) ///
ytitle("Consumption growth") title("Aggregate Consumption Growth and Simulated Consumption Decline")
tsline (consumption_decline), saving(graph2, replace) xlabel(120(20)200) xtick(120(10)210) graphregion(color(white) margin(small)) ///
xtitle("Year-Quarter") ytitle("Consumption decline") title("Household Mean Consumption Cost") 
graph combine graph1.gph graph2.gph, ysize(4.4) xsize(9.5) imargin(0 0 0 0) graphregion(color(white) margin(vsmall))
graph export "$path_ge\cons_dc_`gr_name'_inc_mean.emf", replace

// Figure 6
clear
import excel "$path0\\Data6.xls", sheet("Sheet1") firstrow
format %tq date_quarter
replace date_quarter = yq(year, quarter)
tsset date_quarter
save "$path0\Fig6_Simulated_NPL_ENPL_Banks_Quintiles_1990_2012.dta", replace
use "$path0\Fig6_Simulated_NPL_ENPL_Banks_Quintiles_1990_2012.dta", clear
local lnr=1 
tsline def_max_sim1 def_max_sim2 def_max_sim3 def_max_sim4 def_max_sim5, saving(graph1, replace) ///
lp("l" "_..." "_-" "l-.." "_--.") lwidth(medthick medthick medthick medthick medium) graphregion(color(white) margin(small)) ///
xlabel(120(20)200) xtick(120(10)210) xtitle("") ytitle("") title("NPL") legend(cols(5) span  forcesize)   
tsline def_rate_sim1 def_rate_sim2 def_rate_sim3 def_rate_sim4 def_rate_sim5, saving(graph2, replace) ///
lp("l" "_..." "_-" "l-.."  "_--.") lwidth(medthick medthick medthick medthick medium) graphregion(color(white) margin(small)) ///
xlabel(120(20)200) xtick(120(10)210) xtitle("") ytitle("") title("ENPL") legend(off)  
graph combine graph1.gph graph2.gph, ysize(4.4) xsize(9.5) imargin(0 0 0 0) graphregion(color(white) margin(vsmall))
graph export "$path_ge\npl_enl_quintiles_`lender`lnr''.emf", replace

// Figure 7
clear
import excel "$path0\\Data7.xls", sheet("Sheet1") firstrow
format %tq date_quarter
replace date_quarter = yq(year, quarter)
tsset date_quarter
save "$path0\Fig7_Simulated_NPL_ENPL_NonBanks_Quintiles_1990_2012.dta", replace
use "$path0\Fig7_Simulated_NPL_ENPL_NonBanks_Quintiles_1990_2012.dta", clear
local lnr=0
tsline def_max_sim1 def_max_sim2 def_max_sim3 def_max_sim4 def_max_sim5, saving(graph1, replace) ///
lp("l" "_..." "_-" "l-.." "_--.") lwidth(medthick medthick medthick medthick medium) graphregion(color(white) margin(small)) ///
xlabel(120(20)200) xtick(120(10)210) xtitle("") ytitle("") title("NPL") legend(cols(5) span  forcesize)   
tsline def_rate_sim1 def_rate_sim2 def_rate_sim3 def_rate_sim4 def_rate_sim5, saving(graph2, replace) ///
lp("l" "_..." "_-" "l-.."  "_--.") lwidth(medthick medthick medthick medthick medium) graphregion(color(white) margin(small)) ///
xlabel(120(20)200) xtick(120(10)210) xtitle("") ytitle("") title("ENPL") legend(off)  
graph combine graph1.gph graph2.gph, ysize(4.4) xsize(9.5) imargin(0 0 0 0) graphregion(color(white) margin(vsmall))
graph export "$path_ge\npl_enl_quintiles_`lender`lnr''.emf", replace

// Figure 8
clear
import excel "$path0\\Data8.xls", sheet("Sheet1") firstrow
format %tq date_quarter
replace date_quarter = yq(year, quarter)
tsset date_quarter
save "$path0\Fig8_Simulated_NPL_ENPL_Banks_RiskScenarios_1990_2012.dta", replace
use "$path0\\Fig8_Simulated_NPL_ENPL_Banks_RiskScenarios_1990_2012.dta", clear
local lnr=1 
tsline (def_sim_baseline) (def_sim_25i_c_cp) (def_sim_6q_m) (def_sim_75_dc),  saving(graph1, replace) ///
lp("l" "_..." "_-" "l-..") lwidth(medthick medthick medthick medthick) graphregion(color(white) margin(small)) ///
xlabel(120(20)200) xtick(120(10)210) xtitle("") ytitle("") title("NPL") 
tsline (def2_sim_baseline) (def2_sim_25i_c_cp) (def2_sim_6q_m) (def2_sim_75_dc),  saving(graph2, replace) ///
lp("l" "_..." "_-" "l-..") lwidth(medthick medthick medthick medthick) graphregion(color(white) margin(small)) ///
xlabel(120(20)200) xtick(120(10)210) xtitle("") ytitle("") title("ENPL") 
graph combine graph1.gph graph2.gph, ysize(4.4) xsize(9.5) imargin(0 0 0 0) graphregion(color(white) margin(vsmall))
graph export "$path_ge\npl_enl_scenarios_`lender`lnr''.emf", replace

// Figure 9
clear
import excel "$path0\\Data9.xls", sheet("Sheet1") firstrow
format %tq date_quarter
replace date_quarter = yq(year, quarter)
tsset date_quarter
save "$path0\Fig9_Simulated_NPL_ENPL_NonBanks_RiskScenarios_1990_2012.dta", replace
use "$path0\\Fig9_Simulated_NPL_ENPL_NonBanks_RiskScenarios_1990_2012.dta", clear
local lnr=0
tsline (def_sim_baseline) (def_sim_25i_c_cp) (def_sim_6q_m) (def_sim_75_dc),  saving(graph1, replace) ///
lp("l" "_..." "_-" "l-..") lwidth(medthick medthick medthick medthick) graphregion(color(white) margin(small)) ///
xlabel(120(20)200) xtick(120(10)210) xtitle("") ytitle("") title("NPL") 
tsline (def2_sim_baseline) (def2_sim_25i_c_cp) (def2_sim_6q_m) (def2_sim_75_dc),  saving(graph2, replace) ///
lp("l" "_..." "_-" "l-..") lwidth(medthick medthick medthick medthick) graphregion(color(white) margin(small)) ///
xlabel(120(20)200) xtick(120(10)210) xtitle("") ytitle("") title("ENPL") 
graph combine graph1.gph graph2.gph, ysize(4.4) xsize(9.5) imargin(0 0 0 0) graphregion(color(white) margin(vsmall))
graph export "$path_ge\npl_enl_scenarios_`lender`lnr''.emf", replace
