# Supplementary material for: Data article “Explaining the cyclical volatility of consumer debt risk using a heterogeneous agents model: The case of Chile”
Source: Data Brief. 2019 May 30;25:103915. doi: 10.1016/j.dib.2019.103915 (PMC6557751; doi:10.1016/j.dib.2019.103915)
Supplement: Multimedia component 2 [file mmc2.zip › SimulationCodes/algorithms/mean_wgts2.do]

pr def mean_wgts
    args new_var varname sortvar factor1 
	
	tempvar sortvar2 
	qui egen `sortvar2' = group(`sortvar')
	qui sum `sortvar2'
	local min_c=r(min)
	local max_c=r(max)
	qui g `new_var'=.

	forv k=`min_c'/`max_c' {			
	qui sum `varname' if a1==1 & `sortvar2'==`k' [fw=`factor1']
	qui replace `new_var'=r(mean) if a1==1 & `new_var'==. & `sortvar2'==`k' 					  
	}  
end
