# Supplementary material for: Data article “Explaining the cyclical volatility of consumer debt risk using a heterogeneous agents model: The case of Chile”
Source: Data Brief. 2019 May 30;25:103915. doi: 10.1016/j.dib.2019.103915 (PMC6557751; doi:10.1016/j.dib.2019.103915)
Supplement: Multimedia component 2 [file mmc2.zip › SimulationCodes/all_scenarios.do]

global scenario_op 0 // 0 - Baseline results "baseline_8q_m", 1 - 25% Lower maturities "test_6q_m",
// 2 - if interest rates were 5.1% higher (1 IQR) "test_25i_c_cp", 3 - If debt ceilings were lowered 25% "test_75_dc"
// 4 - Unemployment rates and transitions kept the same as 2006-Q4 "test_no_un"
// 5 - Unemployment rates and transitions kept the same as 2006-Q4 "test_no_un2" plus Job-finding Rate=1
// 6 - No Debt Ceiling
local scenario_plist "baseline_8q_m test_6q_m test_25i_c_cp test_75_dc test_no_un test_no_un2 test_no_dcg"
global path_bs_do "D:\DAT\DPF\Analisis Financiero\Sector Hogares\EFH\Proyectos\2010_Household Risk"
global wages_sh_op 1 //No income shocks (except for unemployment)
quietly {
forv sc=0/6 { // 0/3  0/6
global data_save "hist_dynamic_un"  //"dynamic_un0" hist_dynamic_un dynamic_un, for dynamic_un use only sc=0/3
global scenario_op = `sc'
local word_nr = 1+`sc' 
local word_save = word("`scenario_plist'",`word_nr')
global scenario_save "`word_save'"

noisily timer on 1  // Measure time of each iteration
do "D:\DAT\DPF\Analisis Financiero\Sector Hogares\EFH\Proyectos\2010_Household Risk\\${data_save}_households0.do"

noisily timer off 1  // Measure time of the iteration and pass to new iteration
noisily timer list 1
timer clear 
}
}
///
