# Supplementary material for: Data article “Explaining the cyclical volatility of consumer debt risk using a heterogeneous agents model: The case of Chile”
Source: Data Brief. 2019 May 30;25:103915. doi: 10.1016/j.dib.2019.103915 (PMC6557751; doi:10.1016/j.dib.2019.103915)
Supplement: Multimedia component 2 [file mmc2.zip › SimulationCodes/bstrap_codes/bstrap_default2.do]

program drop _all
global data_save "hist_dynamic_un"  // dynamic_un
global data_save_emp "emp1"  // emp2
global contemporary_op 0
global scenario_op 0 // 0 - Baseline results "baseline_8q_m", 1 - 25% Lower maturities "test_6q_m",
// 2 - if interest rates were 5.1% higher "test_25i_c_cp", 3 - If debt ceilings were lowered 25% "test_75_dc"
// 4 - If there were no unemployment shocks (meaning unemployment risk was the same as in 2006) "test_no_un"
global scenario_save "baseline_8q_m"

global ln_inc_e 1 // 0 - Income is Normally-distributed, 1 - Income is Log-Normal
global esi_bt_op 1 // // 1 - Use ESI bootstrap sample for unemployment probs, 0 - Use complete ESI sample for unemployment probs
global print_regs 0 // 1- Prints regressions in a log file, 0- Does not print regressions
global un_change 0 // 0 - Does not change unemployment rates of the ESI, 1- Changes unemployment rates in all years to a pre-specified nr
// Use option 1 only with "stress_test" or "dynamic_un"
global fix_un 0.10 // For stress_test and dynamic_un, unemployment rates are fixed at 10%
global inc_rig 1 // 1 - Controls for abnormal real or nominal falls in ESI, 2 - Doesn't

global un_inc_q  0 // 1- Include income quintiles for unemployment, 0- Exclude quintiles
global option_yr2 "-2" // 0 Use default year (2007), >=1 Use year = year_default+${option_yr}, -1 Use most recent year, -2 All years

di 55000*80*8*10
*set seed 290319801  // Can use mixes of birthday numbers (try historical people from wikipedia) or bill numbers
//951089130 // 310737418 // 642582838 // 314264102 // 201462413 // 339210059  //500129335 // 995160307 //703061599 
//889137005 //500731988 // 202131043 
set seed 440631202 

pr def bstrap_default
    args nr_bs_reps s_nr

*local reps 1  // Need to change initial value of reps to append new replicas if computer has crashed; Also change seed nr
local reps 1  
local nr_bs_reps2=`nr_bs_reps'+1

while `reps'<`nr_bs_reps2' {
quietly {

noisily timer on 1  // Measure time of each iteration
global path_bs_do "D:\DAT\DPF\Analisis Financiero\Sector Hogares\EFH\Proyectos\2010_Household Risk"
do "$path_bs_do\format_esi_epf_efh"
/**/
do "D:\DAT\DPF\Analisis Financiero\Sector Hogares\EFH\Proyectos\2010_Household Risk\\${data_save}_households.do"

// Var_lists to summarize data
local N_vars = 12
local fe_n1 "hh_wgts"
local fe_n2 "debt_wgts"
local fe_n3 "inc_wgts"
forv fe =1/3 {
forv v_l =1/`N_vars' {
use "$path4b\sims_scenarios\\`fe_n`fe''\\${data_save}_efh_`v_l'.dta", clear
if `reps'==1 {
g bs_rep = 1
save "$path4b\sims_scenarios\\`fe_n`fe''\\${scenario_save}\\${data_save}_`v_l'_`s_nr'.dta", replace
}
else {
append using "$path4b\sims_scenarios\\`fe_n`fe''\\${scenario_save}\\${data_save}_`v_l'_`s_nr'.dta"
replace bs_rep = `reps' if bs_rep==.
save "$path4b\sims_scenarios\\`fe_n`fe''\\${scenario_save}\\${data_save}_`v_l'_`s_nr'.dta", replace
}
}
}
//

noisily timer off 1  // Measure time of the iteration and pass to new iteration
noisily timer list 1
timer clear 
local reps = `reps'+1 
}
display `reps'
}
///

end

set more off
bstrap_default 50 111
