# Supplementary material for: Data article “Explaining the cyclical volatility of consumer debt risk using a heterogeneous agents model: The case of Chile”
Source: Data Brief. 2019 May 30;25:103915. doi: 10.1016/j.dib.2019.103915 (PMC6557751; doi:10.1016/j.dib.2019.103915)
Supplement: Multimedia component 2 [file mmc2.zip › SimulationCodes/bstrap_codes/bstrap_default2_analysis.do]

program drop _all
global path2b "D:\DAT\DPF\Analisis Financiero\Sector Hogares\EFH\Proyectos\2010_Household Risk\household_risk\empleo\bases"
global path4b "D:\DAT\DPF\Analisis Financiero\Sector Hogares\EFH\Proyectos\2010_Household Risk\simulation_time"
global path_bs_do "D:\DAT\DPF\Analisis Financiero\Sector Hogares\EFH\Proyectos\2010_Household Risk"
global path_tables "D:\Docs2\Consumer_debt_paper\tables"
global data_save "hist_dynamic_un"  // dynamic_un
global data_save_emp "emp1"  // emp2
global scenario_op 0 // 0 - Baseline results "baseline_8q_m", 1 - 25% Lower maturities "test_6q_m",
// 2 - if interest rates were 5.1% higher "test_25i_c_cp", 3 - If debt ceilings were lowered 25% "test_75_dc"
// 4 - If there were no unemployment shocks (meaning unemployment risk was the same as in 2006) "test_no_un"
global scenario_save "baseline_8q_m"
global factor_op = "factor_all"

local List_1 "constant debtor"
local List_2 "constant debtor debtor_banco debtor_nobanco"
local List_3 "constant debtor debtor_banco debtor_nobanco educ"
local List_4 "debtor unemployed sector_ind"
local List_5 "debtor educ tr_edad2"
local List_6 "debtor quintile_h tr_edad2"
local List_7 "debtor unemployed quintile_h tr_edad2"
local List_8 "constant debtor debtor_banco debtor_nobanco quintile_h"
local List_9 "constant debtor debtor_banco debtor_nobanco educ quintile_h"
local List_10 "debtor quintile_h"
local List_11 "debtor sexo zona2 sector_ind tr_edad2 educ quintile_h"
local List_12 "debtor zona2 tr_edad2 educ quintile_h"

quietly {  
local s_nr=290
local N_vars = 12   // Var_lists to summarize data
local fe_n1 "hh_wgts"
local fe_n2 "debt_wgts"
local fe_n3 "inc_wgts"
forv fe =1/3 {
forv v_l =1/`N_vars' {
use "$path4b\sims_scenarios\\`fe_n`fe''\\${scenario_save}\\${data_save}_`v_l'_`s_nr'.dta", clear
capture keep if debtor==1
capture g sexo=1
capture g zona2=1
capture g tr_edad2=2
capture g educ=2
capture g quintile_h=3
local var_list_fac "year quarter sexo zona2 tr_edad2 educ quintile_h"
joinby `var_list_fac' using "$path2b\qr_pop_x1.dta", update unmatched(master) 
g ${factor_op} = ceil(population)
g hh_wgts = min(1, ceil(${factor_op}))
g debt_wgts = min(1, ceil(${factor_op}*d_dna_sim/35000)) //min or max(d_dna_per_sim,d_dna_sim)
g inc_wgts = min(1, ceil(${factor_op}*exp(y_c_or_sim)/100000)) //min or max(d_dna_per_sim,d_dna_sim)
capture drop _merge

egen id_strata = group(`List_`v_l'')
g def_rate_sim = (enpl_sim/ d_dna_sim)
g def_rate2_sim = 8*def_amt2_max8_sim  //def_amt2_max8_sim/ max(d_dna_per_sim, d_dna_sim)
*g def_rate_sim = def_amt_max_sim/ d_dna_sim
replace def_rate_sim = (1/3)*def_rate_sim+(2/3)*def_rate2_sim

bysort id_strata bs_rep: egen def_rate_sim_mean = mean(def_rate_sim)
g def_rate_sim2 = ln(def_rate_sim/ def_rate_sim_mean )  
bysort id_strata bs_rep: egen def_max_sim_mean = mean(def_max_sim)
g def_max_sim2 =ln(def_max_sim/ def_max_sim_mean )  

generate date_quarter = yq(year, quarter)
format %tq date_quarter
*xtset id_strata date_quarter

label var def_max_sim2 "NPL"
label var def_rate_sim2 "Expenses of NPL"
label var def_max_sim "NPL"
label var def_rate_sim "Expenses of NPL"

collapse (sd) def_rate_sim def_max_sim def_max_sim2 def_rate_sim2 (mean) `fe_n`fe'', by(id_strata date_quarter)
foreach var of varlist def_rate_sim def_max_sim def_max_sim2 def_rate_sim2 {
foreach num of numlist 10 25 50 75 90 {             
g `var'_`num' = `var'
}
}
sum id_strata
local nid = r(max)
save "$path4b\sims_scenarios\\`fe_n`fe''\\${scenario_save}\\data_temp.dta", replace
collapse (p10) *_10 (p25) *_25 (p50) *50 (p75) *_75 (p90) *_90 [fw=`fe_n`fe'']
g nr_strata = `nid'
reshape long def_rate_sim_ def_max_sim_ def_max_sim2_ def_rate_sim2_, i(nr_strata) j(percentile)
order nr_strata percentile def_max_sim_ def_rate_sim_ def_max_sim2_ def_rate_sim2_, first
export excel using "$path_tables\\BS_std_pstats_`fe_n`fe''_V`v_l'.xls", firstrow(variables) nolabel replace
use "$path4b\sims_scenarios\\`fe_n`fe''\\${scenario_save}\\data_temp.dta", clear
collapse def_rate_sim def_max_sim def_max_sim2 def_rate_sim2 [fw=`fe_n`fe'']
g nr_strata = `nid'
order nr_strata def_max_sim def_rate_sim def_max_sim2 def_rate_sim2, first
export excel using "$path_tables\\BS_std_`fe_n`fe''_V`v_l'.xls", firstrow(variables) nolabel replace
//   //   //
}
}
}
///
