# Supplementary material for: Data article “Explaining the cyclical volatility of consumer debt risk using a heterogeneous agents model: The case of Chile”
Source: Data Brief. 2019 May 30;25:103915. doi: 10.1016/j.dib.2019.103915 (PMC6557751; doi:10.1016/j.dib.2019.103915)
Supplement: Multimedia component 2 [file mmc2.zip › SimulationCodes/bstrap_codes/bstrap_ene_esi_saved.do]

// This file selects one random bootstrap replica from 200 previously created
// ENE and ESI data replicas, so that this replica is used in other bootstrap codes

clear
clear matrix
clear mata
drop _all
set more off

// 0 - Define paths and format basic data
global path0 "D:\DAT\DPF\Analisis Financiero\Sector Hogares\EFH\Proyectos\2010_Household Risk\household_risk"
global path2b "D:\DAT\DPF\Analisis Financiero\Sector Hogares\EFH\Proyectos\2010_Household Risk\household_risk\empleo\bases"
global path_ebs "$path0\empleo\bases_bs\bs_reps"

*global data_save_emp "emp1"
*run "$path_empleo\esi_labor_stats.do"
*run "$path_empleo\ene_esi_match\M_ene_esi_quintiles.do"

local bs_rand = min(101, ceil(101*uniform()) )
display "`bs_rand'"

local vl_ie0 "unemployed constant"
local vl_ie1 "unemployed sexo zona2 tr_edad2 educ quintile_renta"
local vl_ie2 "unemployed sexo zona2 sector_ind tr_edad2 educ quintile_renta"
local vl_ie3 "unemployed sexo zona2 actividad tr_edad educ quintile_renta"
local vl_ie4 "unemployed sexo zona2 quintile_renta"
/**/
local i=2
foreach name_d in ing_ocup2 ing_ocup  {
use "$path_ebs\qr_`name_d'_`i'_${data_save_emp}.dta", clear
keep if quarter==4
keep if bs_rep==`bs_rand'
drop bs_rep quarter
save "$path2b\inputs\emp_`name_d'_`i'_${data_save_emp}.dta", replace
foreach i2 of numlist 0 1 4 { // Import Income of labor-participants
use "$path2b\inputs\emp_`name_d'_2_${data_save_emp}.dta", clear
capture gen constant=1
g pop_2 = population
collapse (sum) pop_2 (mean) ing_tot_ocup-sd_ing_tot_ocup [fw=population], by(year `vl_ie`i'')
rename pop_2 population
save "$path2b\inputs\emp_`name_d'_`i2'_${data_save_emp}.dta", replace
}
}
// //

foreach i of numlist 0 2 1 4 { 
foreach name_d in ing_ ing_real ing_np_ ing_np_real {
use "$path_ebs\qr_`name_d'`i'_${data_save_emp}.dta", clear
keep if bs_rep==`bs_rand'
drop bs_rep
save "$path2b\inputs\qr_`name_d'`i'_${data_save_emp}.dta", replace
}
}
// // // //

*foreach i of numlist 2 { //2 1 4 0
local i=2
foreach name_d in ing_ocup2_ ing_ocup2_real ing_ocup_ ing_ocup_real {
use "$path_ebs\\qr_`name_d'`i'_${data_save_emp}.dta", clear
keep if bs_rep==`bs_rand'
drop bs_rep
save "$path2b\inputs\\qr_`name_d'`i'_${data_save_emp}.dta", replace
}
*}
// // // //

foreach i of numlist 1 2 3 4 5 { // 2 4 5
foreach name_d in des2 ene2 {
use "$path_ebs\\emp_`name_d'_`i'_${data_save_emp}.dta", clear
keep if bs_rep==`bs_rand'
drop bs_rep
save "$path2b\inputs\\emp_`name_d'_`i'_${data_save_emp}.dta", replace
}
}
// //
