# Supplementary material for: Data article “Explaining the cyclical volatility of consumer debt risk using a heterogeneous agents model: The case of Chile”
Source: Data Brief. 2019 May 30;25:103915. doi: 10.1016/j.dib.2019.103915 (PMC6557751; doi:10.1016/j.dib.2019.103915)
Supplement: Multimedia component 2 [file mmc2.zip › SimulationCodes/bstrap_codes/format_esi_epf_efh.do]

/* */
// Bootstrap EPF / ESI / ENE
program drop _all
global path_empleo "D:\DAT\DPF\Analisis Financiero\Sector Hogares\EFH\Proyectos\2010_Household Risk\household_risk\empleo"
*run "$path_empleo\esi_labor_stats.do"
*run "$path_empleo\ene_esi_match\M_ene_esi_quintiles.do"
run "D:\DAT\DPF\Analisis Financiero\Sector Hogares\EFH\Proyectos\2010_Household Risk\bstrap_ene_esi_saved.do" 
program drop _all
run "D:\DAT\DPF\Analisis Financiero\Sector Hogares\EFH\2007\Data\do_files\factores_do\pctile_wgts.do"
run "D:\DAT\DPF\Analisis Financiero\Sector Hogares\EFH\2007\Data\do_files\factores_do\mean_wgts.do"
run "D:\DAT\DPF\Analisis Financiero\Sector Hogares\EFH\Proyectos\2010_Household Risk\dynamic_vars\format_epf.do"
//

program drop _all
clear
clear matrix
clear mata
drop _all
capture log close
*set matsize 800
set mem 750m
set more off
adopath + E:\usuarios_stata\fmartinez\ado_personal
adopath + E:\usuarios_stata\cmadeira\ado_personal

// 0 - Define paths and format basic data
global path0 "D:\DAT\DPF\Analisis Financiero\Sector Hogares\EFH\Proyectos\2010_Household Risk\household_risk"
global path1 "$path0\simulation_time"

global path "$path0\graficos_descriptivos"
global path2 "$path0\graficos_descriptivos\bases"
global path2b "D:\DAT\DPF\Analisis Financiero\Sector Hogares\EFH\Proyectos\2010_Household Risk\household_risk\empleo\bases"
global pathdo2 "$path0\empleo"
global path3 "$path0\simul_empleo_ing"
global path3b "$path0\simul_empleo_ing\bases"
global path4 "$path0\empleo\bases"
global path4b "D:\DAT\DPF\Analisis Financiero\Sector Hogares\EFH\Proyectos\2010_Household Risk\simulation_time"

global path_bs_do "D:\DAT\DPF\Analisis Financiero\Sector Hogares\EFH\Proyectos\2010_Household Risk"
global path_factores "D:\DAT\DPF\Analisis Financiero\Sector Hogares\EFH\2007\Data\Base_trabajo"
global path_bs_results "$path4"

run "$pathdo2\predict_xb_sd.do" // Algorithms necessary
run "$pathdo2\predict_xb_sd2.do" 
run "$pathdo2\predict_xb_sd2_facs.do" 
run "$pathdo2\predict_xb_sd3.do" 
run "$pathdo2\pctile_wgts2.do" 
run "$pathdo2\mean_wgts2.do" 
run "$pathdo2\linear_reg_impute3.do" 
run "$path_bs_do\replicate_data" 
run "$path_bs_do\layoff_jobfind" 
run "$path_bs_do\layoff_jobfind0" 
run "$path_bs_do\income_shock" 
run "$path_bs_do\income_shock0"
run "$path_bs_do\layoff_jobfind_yr" 
run "$path_bs_do\p_income_yr" 
run "$path_bs_do\import_esi_stats"
run "$path_bs_do\simulate_esi_income"
run "$path_bs_do\dynamic_vars\simulate_consumption" 
run "$path_bs_do\simulate_debt_ds_rci" 

run "$path_bs_do\simulate_default_pr" 
run "D:\DAT\DPF\Analisis Financiero\Sector Hogares\EFH\Proyectos\2010_Household Risk\dynamic_vars\simulate_periods.do" 

*do "$path_bs_do\simul_format_efh2"
do "$path_bs_do\simul_format_efh3_0"

global path "$path0\graficos_descriptivos"
global pathc "D:\DAT\DPF\Analisis Financiero\Sector Hogares\EFH\Proyectos\2010_Household Risk"
global pathbd "$pathc\simulation_time"
global interest_var "mov_cnom4_cons_lag"
global interest_var2 "tasa_captaciones"

//////////////////////////////////
