# Supplementary material for: Data article “Explaining the cyclical volatility of consumer debt risk using a heterogeneous agents model: The case of Chile”
Source: Data Brief. 2019 May 30;25:103915. doi: 10.1016/j.dib.2019.103915 (PMC6557751; doi:10.1016/j.dib.2019.103915)
Supplement: Multimedia component 2 [file mmc2.zip › SimulationCodes/bstrap_codes/hist_dynamic_un_households.do]

*run "G:\DAT\DPF\Analisis Financiero\Sector Hogares\EFH\Proyectos\2010_Household Risk\format_esi_epf_efh.do" 

// 2 - Replicating EFH with previous ESI income distribution
local option_debt 1 // 1 - Debt probability and debt amount does not adjust for simulated income, 
// 2- Debt probability and debt amount are adjusted for total income 
local option_debt_gr 1 // 0 - No shocks to the Debt amount for person, 1 - Shocks using debt amount of previous years
local option_rci_gr 1 // 0 - No shocks to the RCI for person, 1 - Shocks using aggregate RCI of previous years
local option_rci 2 // 1 - Estimated RCI does not adjust for simulated income and debt, 
// 2- RCI is adjusted for simulated income and debt amount
local option_shock 2 // 1 - Only labor market shocks, 2 - Labor + RCI + nr of debtors

use "$path4b\\${data_save}.dta", clear
local period = 1
local year_efh 2006 // Use stats of year 2006 as a reference
local qr_efh 4 // Use stats of year 2006 as a reference
//
import_esi_stats `year_efh' `qr_efh'   // Import income statistics for EFH year-quarter
global qr_ref = `qr_efh'
capture drop _merge
save "$path4b\\$data_save.dta", replace
//

forv qr=1/4 { // Import total individual income based on characteristics of individual
forv k=1990/2012 { // Import total individual income based on characteristics of individual
use "$path4b\\${data_save}.dta", clear
global qr_c = `qr'

simulate_esi_income `k' `year_efh'
simulate_debt_ds_rci `k' `year_efh' `option_rci_gr' b_cf
simulate_default_pr `k' `year_efh' b_pr `option_shock'
simulate_periods `k' `year_efh'
compress
keep if a1==1
/*  */
quietly { // adjust factors to reflect demographic changes in population
capture drop _merge
local var_list_fac "year quarter sexo zona2 tr_edad2 educ quintile_h"
joinby `var_list_fac' using "$path2b\qr_pop_x1.dta", update unmatched(master) 
local var_list_fac "sexo zona2 tr_edad2 educ quintile_h"
linear_reg_impute ind_pop_sm "`var_list_fac'"
sum ind_pop_sm if ind_pop_sm>0
replace ind_pop_sm =r(min) if ind_pop_sm<=0
replace ind_pop_sm =1 if ind_pop_sm==.
replace ${factor_op} = ceil(${factor_op}*ind_pop_sm)
g hh_wgts = ceil(${factor_op})
g debt_wgts = ceil(${factor_op}*d_dna_sim/35000) //min or max(d_dna_per_sim,d_dna_sim)
g inc_wgts = ceil(${factor_op}*exp(y_c_or_sim)/100000) //min or max(d_dna_per_sim,d_dna_sim)
capture drop _merge
}
save "$path4b\\${data_save}0.dta", replace


// Now saving each quarter-year simulation into summarizing means conditional on different varlists 
/* */
quietly {
local List_1 "constant debtor"
local List_2 "constant debtor debtor_banco debtor_nobanco"
local List_3 "constant debtor debtor_banco debtor_nobanco educ"
local List_4 "debtor unemployed sector_ind"
local List_5 "debtor educ tr_edad2"
local List_6 "debtor quintile_h tr_edad2"
local List_7 "debtor unemployed quintile_h tr_edad2"
local List_8 "constant debtor debtor_banco debtor_nobanco quintile_h"
local List_9 "constant debtor debtor_banco debtor_nobanco educ quintile_h"
local List_10 "debtor quintile_h"
local List_11 "debtor sexo zona2 sector_ind tr_edad2 educ quintile_h"
local List_12 "debtor zona2 tr_edad2 educ quintile_h"

local fe_n1 "hh_wgts"
local fe_n2 "debt_wgts"
local fe_n3 "inc_wgts"
//
forv fe =1/3 {
forv v_l =1/12 {
use "$path4b\\${data_save}0.dta", clear
qui describe `List_`v_l'', fullnames varlist
local list_var = r(varlist)
collapse (mean) *_sim [fw=`fe_n`fe''], by(year quarter `list_var') //factor_debt_sim ${factor_op}
if `period'==1  {
save "$path4b\sims_scenarios\\`fe_n`fe''\\${data_save}_efh_`v_l'.dta", replace
}
else {
append using "$path4b\sims_scenarios\\`fe_n`fe''\\${data_save}_efh_`v_l'.dta"
sort year quarter
save "$path4b\sims_scenarios\\`fe_n`fe''\\${data_save}_efh_`v_l'.dta", replace
}
if ${esi_bt_op}==0 { 
save "$path4b\sims_scenarios\\`fe_n`fe''\\${scenario_save}\\${data_save}_all_efh_`v_l'.dta", replace
}
}
}
}
//

local period = `period'+1
}
}
//
