# Supplementary material for: Data article “Explaining the cyclical volatility of consumer debt risk using a heterogeneous agents model: The case of Chile”
Source: Data Brief. 2019 May 30;25:103915. doi: 10.1016/j.dib.2019.103915 (PMC6557751; doi:10.1016/j.dib.2019.103915)
Supplement: Multimedia component 2 [file mmc2.zip › SimulationCodes/EFH_CASEN_EPF_format/EFH_CASEN/format_casen2006.do]

clear 
clear matrix

global path "D:\DAT\DPF\Analisis Financiero\Sector Hogares\EFH\Proyectos\2010_Household Risk\household_risk\simul_empleo_ing"
global pathbd "D:\DAT\DPF\Analisis Financiero\Sector Hogares\EFH\Proyectos\2010_Household Risk\household_risk\simul_empleo_ing\bases"
global path2b "D:\DAT\DPF\Analisis Financiero\Sector Hogares\EFH\Proyectos\2010_Household Risk\household_risk\empleo\bases"
global path4b "D:\DAT\DPF\Analisis Financiero\Sector Hogares\EFH\Proyectos\2010_Household Risk\simulation_time"
global factor_op "expr0531m"

global path_casen "D:\DAT\DPF\Analisis Financiero\Sector Hogares\Encuestas\CASEN\CASEN2006"
global path_casen3 "D:\DAT\DPF\Analisis Financiero\Sector Hogares\Encuestas\CASEN\CASEN2003"
global path_casen1 "D:\DAT\DPF\Analisis Financiero\Sector Hogares\Encuestas\CASEN\CASEN2009"
global path_casen2 "D:\DAT\DPF\Analisis Financiero\Sector Hogares\EFH\Proyectos\2010_Household Risk\datos_casen"


// I use EFH 2007 to impute the CASEN 2006 values
// An easy and feasible alternative is to use the sum of the EFH 2007-08-09 for the imputation (which reduces variance of the imputations)
// However, the EFH 2007 probably has less bias because the year is closer to 2006
// Also, the interest rates in 2007 were closer to the ones in 2006 which probably gives a better approxiamation of the
// variable Consumer-Debt = function( financial-charge (CF) plus demographics): same argument for the other variables
*use "D:\DAT\DPF\Analisis Financiero\Sector Hogares\EFH\2007\Data\Base_trabajo\EFH_07_allvars.dta", clear
*g factor_all = expr0531m

// Using all the EFH 07-08-09 to impute the CASEN 2006 /**/  
use "$path4b\\${data_save}.dta", replace
sum a1 if zona2==2
local adj_yr0 = r(N)

g factor_all = expr0531m if year==2007
/*
sum a1 if year==2007 & zona2==2
local adj_yr1 = r(N)/`adj_yr0'
replace factor_all = factor_all*`adj_yr1' if year==2007
replace factor_all = factor_ec_vars1112 if year==2008
sum a1 if year==2008 & zona2==2
local adj_yr1 = r(N)/`adj_yr0'
replace factor_all = factor_all*`adj_yr1' if year==2008

replace factor_all = factor_cvars1112 if year==2009
sum a1 if year==2009 & zona2==2
local adj_yr1 = r(N)/`adj_yr0'
replace factor_all = factor_all*`adj_yr1' if year==2009
*/
keep if year==2007

// Bootstrap sample and replica expansion factors
egen id_group = group(factor_all)
save "$path4b\\${data_save}_c06.dta", replace
bysort id_group: egen sum_group = total(factor_all) if a1==1
collapse sum_group, by(id_group)
save "$path4b\\${data_save}_factor.dta", replace
//
use "$path4b\\${data_save}_c06.dta", clear
if ${esi_bt_op}==1 {  // Bootstrap the sample
bsample, cluster(folio) strata(zona2 class_comseg_imp) idcluster(id_bs)
egen id = group(id_bs folio)
drop id_bs
}
if ${esi_bt_op}==0 {  // Original data
egen id = group(folio)
}
rename folio id_orig2 
rename id folio 
capture drop _merge
joinby id_group using "$path4b\\${data_save}_factor.dta", unmatched(master) update
tab _merge
rename factor_all factor_all0
bysort id_group: egen nrs_group_fac0 = count(id_group) if a1==1
bysort folio: egen nrs_group_fac = mode(nrs_group_fac0)
g factor_all = ceil(sum_group/nrs_group_fac)
drop factor_all0 id_group nrs_group_f* sum_group _merge

g ln_cf_dna = ln(1000+cf_dna)
g debtor_c = (cf_dna>0) if cf_dna<.
xtile dna_h =  cf_dna if cf_dna>0 & cf_dna<. [fw=factor_all], nq(4)
replace dna_h = 0 if cf_dna<=0 & cf_dna<.
tab dna_h, g(ddna)
tab estrato_h, g(ding)
local d_ing = "ing"
local d_ing2 = "ing ddna3 ddna4 ddna5"
*local d_ing = "ding2 ding3 ding4"
*local d_ing2 = "ding2 ding3 ding4 ddna3 ddna4 ddna5"
noisily {
if ${print_regs}==1 {  // Print regressions
log using "$path4b\debt_asset_models.log", replace
} 
local var_list_pr = "c_vp vivprop `d_ing2' numh edad hombre_casado genero instituto universidad" //ing ln_cf_dna
local var_list_pr2 = "c_vp vivprop `d_ing2' numh edad hombre_casado genero instituto universidad"
foreach x in cf_dt d_dna deuda_cons_banco {
g ln_`x' = ln(`x') if `x'>0 & `x'!=.
g dum_`x' = (`x'>0) if `x'!=. 

probit dum_`x' `var_list_pr2' if a1==1 & `x'!=. [fw=factor_all], vce(robust)
tempname pr_`x'
matrix `pr_`x'' = e(b)

reg ln_`x' `var_list_pr' if a1==1 & `x'>0 & `x'!=. [fw=factor_all], vce(robust) 
tempname b_`x'
matrix `b_`x'' = e(b)

predict ln_`x'_res if `x'>0 & `x'!=., residuals
replace ln_`x'_res = log( (ln_`x'_res^2) )
reg ln_`x'_res `var_list_pr' if a1==1 & `x'>0 & `x'!=. [fw=factor_all], vce(robust)
tempname b_sd_`x'
matrix `b_sd_`x'' = e(b)

drop ln_`x' ln_`x'_res dum_`x'
}
local var_list_pr = "c_vp vivprop deuda_cons_banco `d_ing2' numh edad hombre_casado genero instituto universidad" //ing ln_cf_dna
foreach x in cfdtbco {
g ln_`x' = ln(`x') if `x'>0 & `x'!=.
g dum_`x' = (`x'>0) if `x'!=. 

reg ln_`x' `var_list_pr' if a1==1 & `x'>0 & `x'!=. [fw=factor_all], vce(robust) 
tempname b_`x'
matrix `b_`x'' = e(b)

predict ln_`x'_res if `x'>0 & `x'!=., residuals
replace ln_`x'_res = log( (ln_`x'_res^2) )
reg ln_`x'_res `var_list_pr' if a1==1 & `x'>0 & `x'!=. [fw=factor_all], vce(robust)
tempname b_sd_`x'
matrix `b_sd_`x'' = e(b)

drop ln_`x' ln_`x'_res dum_`x'
}
local var_list_pr = "c_vp vivprop `d_ing' numh edad hombre_casado genero instituto universidad" //ing
foreach x in a_var a_fijo a_auto yaotp yact {
forv xv = 0/1 {  // This means asset accumulation is different for households with and without consumer debt
g ln_`x' = ln(`x') if `x'>0 & `x'!=. 
g dum_`x' = (`x'>0) if `x'!=. 

probit dum_`x' `var_list_pr' if a1==1 & `x'!=. & debtor_c==`xv' [fw=factor_all], vce(robust)
tempname pr_`x'_`xv'
matrix `pr_`x'_`xv'' = e(b)

reg ln_`x' `var_list_pr' if a1==1 & `x'>0 & `x'!=. & debtor_c==`xv' [fw=factor_all], vce(robust) 
tempname b_`x'_`xv'
matrix `b_`x'_`xv'' = e(b)

predict ln_`x'_res if `x'>0 & `x'!=., residuals
replace ln_`x'_res = log( (ln_`x'_res^2) )
reg ln_`x'_res `var_list_pr' if a1==1 & `x'>0 & `x'!=. & debtor_c==`xv' [fw=factor_all], vce(robust)
tempname b_sd_`x'_`xv'
matrix `b_sd_`x'_`xv'' = e(b)

drop ln_`x' ln_`x'_res dum_`x'
}
}
if ${print_regs}==1 {  // Print regressions
log close
} 
}
//
drop ding*
clear


* Construcci�n carga financiera CASEN 2006
use "$path_casen\casen2006.dta"
capture drop e6 e9_rbd-e19d  s1-s20b
*use "D:\DAT\DPF\Analisis Financiero\Sector Hogares\EFH\2007\Data\Base_trabajo\Factores_Data\inputs\CASEN2006_clas_segms.dta", clear
// Import non-adjusted income data
local path_c "D:\DAT\DPF\Analisis Financiero\Sector Hogares\Encuestas\CASEN\CASEN"
local vars_id "segmento f o nucleo"
joinby `vars_id' using "`path_c'2006\datos casen06.dta", unmatched(both)
tab _merge
keep if _merge==3
sum ytothaj ytotcorh if pco1==1 & z==1 [fw=expr]
drop _merge
rename ytothaj ytothaj_imp
rename ytotcorh ytothaj
replace ytothaj = ytothaj_imp if ytothaj==.

replace comuna=13107 if segmento==13107105  // Some people in this segmento 
// are wrongly classified as being in comuna La Florida instead of Huechuraba
label define comuna 11201 `"puerto ais�n "', modify
bysort segmento: egen comuna2 = mode(comuna), minmode // Some people in CASEN 2006
replace comuna = comuna2 // are wrongly labelled to different comunas
bysort segmento: egen prov2 = mode(p), minmode
replace p = prov2
bysort segmento: egen region2 = mode(r), minmode
replace r = region2
//
g zona = r 
recode zona 1/4=1 5/8=2 9/12=3 13=4 14=3 15=1
g zona2 = zona
recode zona2 1/3=1 4=2
replace expr=ceil(expr)
replace expr=1 if expr==0
replace expc=ceil(expc)
replace expc=1 if expc==0

egen id=group(segmento f)
* Tenencia automovil
replace r9a=. if r9a==9
bysort id : egen auto_prop=sum(r9a)

* Tenencia Activos financieros
g aux1_fijo=(y21_1ti>0 & y21_1ti<=6)
g aux2_fijo=(y21_2ti>0 & y21_2ti<=6)
g aux_fijo=((y21_1ti>0 & y21_1ti<=6) | (y21_2ti>0 & y21_2ti<=6))
bysort id: egen ca_fijo=max(aux_fijo)
g aux1_var=(y21_1ti>6 & y21_1ti<=10)
g aux2_var=(y21_1ti>6 & y21_1ti<=10)
g aux_var=((y21_1ti>6 & y21_1ti<=10) | (y21_1ti>6 & y21_1ti<=10))
bysort id: egen ca_var=max(aux_var)
* Monto Activos
capture program drop tramos
prog def tramos
args var1 var2 var3
g `var1'=0
replace `var1' = 3e4     if `var2'==1  & `var3'==1
replace `var1' = 4e4     if `var2'==2  & `var3'==1
replace `var1' = 6e4     if `var2'==3  & `var3'==1
replace `var1' = 8.5e4   if `var2'==4  & `var3'==1
replace `var1' = 1.25e5  if `var2'==5  & `var3'==1
replace `var1' = 1.75e5  if `var2'==6  & `var3'==1
replace `var1' = 2.25e5  if `var2'==7  & `var3'==1
replace `var1' = 2.75e5  if `var2'==8  & `var3'==1
replace `var1' = 3.5e5   if `var2'==9  & `var3'==1
replace `var1' = 4.5e5   if `var2'==10 & `var3'==1
replace `var1' = 6.25e5  if `var2'==11 & `var3'==1
replace `var1' = 8.75e5  if `var2'==12 & `var3'==1
replace `var1' = 1.25e6  if `var2'==13 & `var3'==1
replace `var1' = 1.75e6  if `var2'==14 & `var3'==1
replace `var1' = 2.5e6   if `var2'==15 & `var3'==1
replace `var1' = 4e6     if `var2'==16 & `var3'==1
replace `var1' = 7.5e6   if `var2'==17 & `var3'==1
replace `var1' = 1.25e7  if `var2'==18 & `var3'==1
replace `var1' = 1.75e7  if `var2'==19 & `var3'==1
replace `var1' = 2e7     if `var2'==20 & `var3'==1
end

tramos m1_fijo y21_1tr aux1_fijo
tramos m2_fijo y21_2tr aux2_fijo
tramos m1_var y21_1tr aux1_var
tramos m2_var y21_2tr aux2_var
foreach x in fijo var { 
g m_`x'=m1_`x'+m2_`x'
bysort id : egen a_`x'=sum(m_`x')
}
//
* Tenecia Deudas
forv k=1/4 {
g t`k'_d=(y22_`k'ti>0 & y22_`k'ti<=13)
g t`k'_bco=((y22_`k'ti>0 & y22_`k'ti<=2) | (y22_`k'ti>3 & y22_`k'ti<=5))
}
egen aux_cons=rmax(t1_d t2_d t3_d t4_d)
bysort id : egen c_cons=max(aux_cons)
egen aux_bco=rmax(t1_bco t2_bco t3_bco t4_bco)
bysort id : egen c_bco=max(aux_bco)

* Montos de deuda
foreach x in d bco {
forv k=1/4 {
tramos m`k'_`x' y22_`k'tr t`k'_`x'
}
g m_`x'= m1_`x' + m2_`x' + m3_`x' + m4_`x'
}
bysort id : egen d_dna=sum(m_d)
bysort id : egen d_dna_bco=sum(m_bco)
rename d_dna_bco deuda_cons_banco

// Educacion
rename e8t nive_edu 
replace nive_edu = . if nive_edu ==99 | nive_edu ==16
g anos = e8c 
replace anos = 1 if nive_edu == 1
replace anos = . if e8c == 99
rename educ educ1
g educ = .
replace educ = anos     if (nive_edu==98 | nive_edu==99)
replace educ = anos     if nive_edu==1
replace educ = anos     if nive_edu==2
replace educ = anos     if nive_edu==3
replace educ = 0        if nive_edu==4
replace educ = anos+6   if nive_edu==5
replace educ = anos+8   if nive_edu==6
replace educ = anos+8   if nive_edu==7
replace educ = anos+8   if nive_edu==8
replace educ = anos+12  if nive_edu==9
replace educ = anos+12  if nive_edu==10
replace educ = anos+12  if nive_edu==11
replace educ = anos+12  if nive_edu==12
replace educ = anos+12  if nive_edu==13
replace educ = anos+12  if nive_edu==14
replace educ = anos+12  if nive_edu==15
* Rescate de observaciones en base a su nivel de educaci�n
replace educ = 6  if nive_edu==2  & educ==. & edad>18
replace educ = 8  if nive_edu==3  & educ==. & edad>18
replace educ = 12 if nive_edu==5  & educ==. & edad>18
replace educ = 12 if nive_edu==6  & educ==. & edad>18
replace educ = 13 if nive_edu==9  & educ==. & edad>18
replace educ = 14 if nive_edu==10 & educ==. & edad>18
replace educ = 15 if nive_edu==12 & educ==. & edad>18
replace educ = 15 if nive_edu==13 & educ==. & edad>18
replace educ = 17 if nive_edu==14 & educ==. & edad>18
replace educ = 19 if nive_edu==15 & educ==. & edad>18
g s = educ

g tedu = .
replace tedu = 1 if educ>=0  & educ<=8  //B�sica
replace tedu = 2 if educ>=9  & educ<=12 //Media
replace tedu = 3 if educ>=13 & educ<=16 //Universitaria
replace tedu = 4 if educ>=17 & educ!=.  //Postgrado

label define tedu_1 1 "B�sica" 2 "Media" 3 "Universitaria" 4 "Postgrado"
label values tedu tedu_1
label var tedu "Eduaci�n"
merge 1:1 `vars_id' using "D:\DAT\DPF\Analisis Financiero\Sector Hogares\EFH\2007\Data\Base_trabajo\Factores_Data\inputs\CASEN2006_clas_segms.dta", keepusing(class_c*)
tab  _merge
drop _merge
foreach x in class_com class_comseg class_com2006 class_com2003 {
bysort segmento f: egen mode0_`x' = mode(`x'), minmode
replace `x' = mode0_`x' if `x'==.
drop mode0_`x'
}
* Vivienda propia
g vivprop=0
replace vivprop=1 if v1>=1 & v1<=4
replace vivprop=1 if v12>=1 & v12<=4
// Credito hipotecario
g c_vp=0
replace c_vp=1 if v1==2 | v1==4 // (e2==2|e2==4)
replace c_vp=1 if v12==2 | v12==4 // (e2==2|e2==4)
g c_vp_=0
replace c_vp_=1 if v21>=1 & v21<=3 //(e16==1 | e16==2 | e16==3)
g c_vp_1=0
replace c_vp_1=1 if v20>=1 & v20<=4 //(e15==1)
replace c_vp_1=0 if v21==4
replace c_vp=1 if c_vp_==1 | c_vp_1==1
replace c_vp=0 if vivprop==0

egen folio = group(segmento f) // segmento f o nucleo
*rename f folio
// Nr of children, adults and seniors in household
g aux_edad = (edad<=19)
g aux_edad1=(edad>19 & edad<=64)
g aux_edad2 = (edad>64)

bysort folio: egen num_men=sum(aux_edad)
recode num_men (3/.=3) // use 3 or 4 as upper bound
bysort folio: egen num_adult=sum(aux_edad1)
recode num_adult (4/.=4) // use 4 or 5 as upper bound
bysort folio: egen num_sen=sum(aux_edad2)
recode num_sen (1/.=1) // use 1 or 2 as upper bound

recode y22_*cm (99 = .)
egen aux_cf=rsum(y22_*cm)
bysort f: egen cf_dna=sum(aux_cf)

g prin_ch= v20 
recode prin_ch (1/4=1) (5=0) if pco1==1
g div_ch=v21 if pco1==1

recode y23 (2=0)
recode y23 (9=.)
bysort folio: egen df_dna=max(y23)
g df_vp=(prin_ch==1 & (div_ch==2 | div_ch==3))
replace df_dna = (df_dna>0 & df_dna<.)
replace df_vp = (df_vp>0 & df_vp<.)

keep folio zona* class_c* nive_edu s tedu num_adul num_men num_sen seg o19 r-numper educ yoprhaj yjubhaj yauthaj ytothaj ymonehaj ///
yaimhaj ytrabaj prin_ch div_ch pco2 sexo edad pco1 df_vp cf_dna df_dna df_vp esc- oficio vivprop c_vp ytotaj ///
auto_prop a_var a_fijo d_dna deuda_cons_banco segmento f o nucleo
*keep if pco1==1
order folio zona* class_c* nive_edu s tedu num_adul num_men num_sen seg sexo edad ecivil o19 numper r-educ prin_ch div_ch df_vp df_vp ///
cf_dna df_dna yoprhaj ytrabaj yjubhaj yauthaj ytothaj ymonehaj yaimhaj pco1 pco2  esc- oficio vivprop c_vp ytotaj ///
auto_prop a_var a_fijo d_dna deuda_cons_banco segmento f o nucleo

*rename yjub ypen
rename yjubhaj ypenh
rename ytothaj ytoth
rename ymonehaj yefec
rename yaimhaj yai
*g ylab = ytrabaj
rename ytrabaj ytot_ind
*rename ytrabhaj ylabh


label def prin_ch 1 "Si" 0 "No" 9 "Sin dato"
label val prin_ch prin_ch
label def div_ch 1 "Pagando con dividendos al d�a" 2 "Pagando, con atrasos en los dividendos" ///
		   3 "No est� pagando, aunque tiene deuda pendiente" 4 "No est� pagando, termin� de pagar" ///
		   0 "No sabe, No responde"
label val div_ch div_ch

save "$path_casen2\casen_2006.dta" , replace


// Add more formatting to the data
clear
use "$path_casen2\casen_2006.dta" , clear
keep if z==1 // Use only urban sample (same as EFH)

*capture rename g_total gtotal
capture drop desem desem_h
capture drop year
capture drop numh
capture drop *_old
*capture drop  f1_td1- f17_3_td16
*capture drop i1_1- l4
rename expr expr0531m

global path "D:\DAT\DPF\Analisis Financiero\Sector Hogares\EFH\Proyectos\2010_Household Risk\household_risk\simul_empleo_ing"
global pathbd "D:\DAT\DPF\Analisis Financiero\Sector Hogares\EFH\Proyectos\2010_Household Risk\household_risk\simul_empleo_ing\bases"
global path2b "D:\DAT\DPF\Analisis Financiero\Sector Hogares\EFH\Proyectos\2010_Household Risk\household_risk\empleo\bases"
global path4b "D:\DAT\DPF\Analisis Financiero\Sector Hogares\EFH\Proyectos\2010_Household Risk\simulation_time"
global factor_op "expr0531m"


* RCI modificado 1
g rci_m=cf_dna/(yefec)

g tedad2=1 if edad>=18 & edad<35
replace tedad2=2 if edad>=35 & edad<55
replace tedad2=3 if edad>=55
bysort class_com2003 sexo tedad: egen m_s=median(s)
replace s=round(m_s) if s==. 

g actividad=rama
replace actividad = . if actividad==0
replace actividad = . if actividad>=10
g sector_ind=rama
recode sector_ind (0=.) (1/2=1)(3/5=2) (6/9=3) (10=.)

g nivel2=.
replace nivel2 = 1 if nive_edu>0 & nive_edu<=8 
replace nivel2 = 2 if nive_edu>8 & nive_edu<=12 
replace nivel2 = 3 if nive_edu>12 & nive_edu<=15 
replace nivel2 = 1 if nivel2==. & tedu==1
replace nivel2 = 2 if nivel2==. & tedu==2
replace nivel2 = 3 if nivel2==. & tedu==3
replace nivel2 = 3 if nivel2==. & tedu==4
rename educ educ_yrs
rename nivel2 educ
g nivel2=educ
*recode nivel2 (0/2=1) (3/6=2) (7/8=3)

* INCORPORAR PR DE LAYOFFS

// requires pco1=a1, pco2=a2, ocup, desem, sexo, ytoth=ytothaj, ytot=ytot_ind, sexo zona2 sector_ind tr_edad2 educ quintile_h
xtile quintile_h = ytoth [fw=expr], nq(5)
rename pco1 a1
g a2=a1
g ocup=(activ==1)
g desem=(activ==2)
g tr_edad2=tedad2
g year=2006
g constant=1
g tr_edad= edad
recode tr_edad (18/34=0) (35/44=1) (45/54=2) (55/64=3) (65/74=4) (75/94=5)

* Situaci�n laboral
*g ocup = 0
*replace ocup = 1 if (c1==1 | c2==1 | c3==1) // Condici�n de ocupados definido en el cuestionario
egen ocuph = total(ocup), by(folio)

* Desempleados por hogar (personas que pertenecen a la FL)
*g desem=0 // same as unempl
*replace desem=1 if c2==0 | c3==0 | c4==1
by folio, sort: egen desem_h=sum(desem)  // same as unempl_h
* Individuos del hogar en la FL
g flab_0=0  // same a lfp
replace flab_0=1 if ocup==1 | desem==1
replace ocup = . if flab_0==0
replace desem = . if flab_0==0
bysort folio: egen flab=sum(flab_0)
g lfp = flab_0
* Individuos del hogar en edad de trabajar
g pet_0=0
replace pet_0=1 if (edad>15 & edad<65)
replace pet_0=1 if ocup==1 | desem==1
bysort folio: egen pet=sum(pet_0)
* estado civil
g casado=0 if a1==1
replace casado=1 if ecivil==1 & a1==1
bysort folio: egen casado2 = mean(casado)
gen genero = (sexo==1)
gen hombre_casado=casado2*genero
* indicacion ocupacion
g tipo_trab=0 if (o19==1 | o19==2 | o19==9) & a1==1
replace tipo_trab=1 if (o19>2 & o19<9) & a1==1

capture drop ytot_ind
rename ytotaj ytot_ind
*run "D:\DAT\DPF\Analisis Financiero\Sector Hogares\EFH\Proyectos\2010_Household Risk\est_casen\layoff_jobfind.do" 
*layoff_jobfind 1
*keep if a1==1


* Modelos probit default
* Vars explicativas
g edad2=edad*edad
g ing=ln(yefec+1000)
*g trab=ocuph/flab
g baja=(nivel2<2)
g bas_med=(nivel2==1)
g instituto=(nivel2==2)
g universidad=(nivel2==3)
* Test de umbrales // Primero solo umbral superior para rci_m
forv x=25 (5) 75 {
local y= (`x'/100)
local z= `y'/(1+`y')
g ums_`x'=(rci_m>=`z')
g aux_`x'=(rci_m<`z')
g pen_`x'=aux_`x'*rci_m
drop aux_`x'
di `y'
}
//

xtile decil_h =  ytoth [fw=${factor_op}], nq(10)
g decil_h0 = decil_h if a1==1
bysort folio: egen decil_h1 = mean(decil_h)
bysort class_com2006: egen decil_h2 = mean(decil_h)
replace decil_h = ceil(decil_h1) if decil_h==.
replace decil_h = ceil(decil_h2) if decil_h==.
drop decil_h0 decil_h1 decil_h2
g estrato_h = decil_h
recode estrato_h 1/5=1 6/8=2 9=3 10=4
capture drop quintile_h
g quintile_h = ceil(decil_h/2)

// Probability of unemployment
*global esi_bt_op 0 // // 1 - Use ESI bootstrap sample for unemployment probs, 0 - Use complete ESI sample for unemployment probs
*global path_bs_do "D:\DAT\DPF\Analisis Financiero\Sector Hogares\EFH\Proyectos\2010_Household Risk"
*run "$path_bs_do\layoff_jobfind" 
*run "$path_bs_do\layoff_jobfind0" 
*g year = 2007
*g constant = 1
g quarter = 4
if ${esi_bt_op}==1 { // Use ESI bootstrap option
layoff_jobfind 12
}
if ${esi_bt_op}==0 {
layoff_jobfind0 12
}
drop quarter
//

rename unemployed pr_unemployed
g factor_un = ceil(${factor_op}*(1/pr_unemployed) )
replace factor_un = 1 if factor_un<1
replace factor_un = ${factor_op} if factor_un==.
g factor_e = ceil(${factor_op}*(1/(1-pr_unemployed)) )
replace factor_e = 1 if factor_e<1
replace factor_e = ${factor_op} if factor_e==.

xtile dec_renta0 = ytot_ind if desem==0 & ytot_ind>0 [fw=factor_e], nq(10)
xtile dec_renta1 = ytot_ind if desem==1 & ytot_ind>0 [fw=factor_un], nq(10)
g dec_renta=dec_renta0 if desem==0
replace dec_renta=dec_renta1 if desem==1 
replace dec_renta=0 if ytot_ind==0 & desem<.
drop dec_renta0 dec_renta1
g quintile_renta = ceil(dec_renta/2)

replace tr_edad = . if tr_edad==0
replace tr_edad2 = . if tr_edad2==0
egen numh = count(folio), by(folio)

g unemployed = desem 
capture drop _merge
if ${esi_bt_op}==1 { // Use ESI bootstrap option
income_shock 12
}
if ${esi_bt_op}==0 {
income_shock0 12
}
drop unemployed
capture drop _merge

// missing relative to EFH -  d_dna  a_var a_fijo a_auto
* Impute cf_dt and d_dna
tab estrato_h, g(ding)
g ln_cf_dna = ln(1000+cf_dna)
g debtor_c = (cf_dna>0) if cf_dna<.
xtile dna_h =  cf_dna if cf_dna>0 & cf_dna<. [fw=${factor_op}], nq(4)
replace dna_h = 0 if cf_dna<=0 & cf_dna<.
tab dna_h, g(ddna)
// auto_prop a_var a_fijo d_dna deuda_cons_banco already exist
foreach x in auto_prop a_var a_fijo d_dna deuda_cons_banco  {
rename `x' `x'_0
}
//

foreach x in cf_dt d_dna {
local varlist1 "c_vp vivprop `d_ing2' numh edad hombre_casado genero instituto universidad constant"
qui describe `varlist1', fullnames varlist
local `varlist1'=r(varlist)

tempvar var_temp var_shock
g `x' = 0 if a1==1
g `var_shock' = 0 if a1==1
g `var_temp' = .
local nr_c = colsof(`b_`x'')
forv k=1/`nr_c' {
local var_k = word("`varlist1'", `k')
replace `var_temp' = `var_k'
replace `x' = `x' + (`b_`x''[1,`k'])*`var_temp'
replace `var_shock' = `var_shock' + (`b_sd_`x''[1,`k'])*`var_temp'
}

replace `var_shock' = max(0, sqrt( exp(`var_shock') ) )
replace `x' = `x'+ `var_shock'*(invnormal(uniform()))
replace `x' = max(0, exp(`x')  )

replace `x' = max(`x', 0, cf_dna)
}
replace d_dna = 0 if cf_dna==0 
// I use the maximum debt of imputed EFH and CASEN reported value, because CASEN reports fewer debts
// This makes sure CASEN does not disturb estimations
replace d_dna = max(d_dna, d_dna_0)   
//

// Now impute a_var a_fijo a_auto yaotp yact
foreach x in a_var a_fijo yaotp yact  { // a_auto a_var a_fijo
local varlist1 "c_vp vivprop `d_ing' numh edad hombre_casado genero instituto universidad constant"
qui describe `varlist1', fullnames varlist
local `varlist1'=r(varlist)

tempvar var_temp var_shock
g `x' = 0 if a1==1  // Simulated Asset value
g pr_`x' = 0 if a1==1  // Probability for tenancy of assets or not
g tenancy_sim_`x' = uniform() if a1==1  // Pseudo-uniform numbers for determining tenancy
g `var_shock' = 0 if a1==1 
g `var_temp' = .
local nr_c = colsof(`b_`x'_1')
forv k=1/`nr_c' {
local var_k = word("`varlist1'", `k')
replace `var_temp' = `var_k'
forv xv = 0/1 {
replace pr_`x' = pr_`x' + (`pr_`x'_`xv''[1,`k'])*`var_temp' if a1==1 & debtor_c==`xv' 
replace `x' = `x' + (`b_`x'_`xv''[1,`k'])*`var_temp' if a1==1 & debtor_c==`xv' 
replace `var_shock' = `var_shock' + (`b_sd_`x'_`xv''[1,`k'])*`var_temp' if a1==1 & debtor_c==`xv' 
}
}
replace pr_`x' = normal(pr_`x') if pr_`x'<.
replace tenancy_sim_`x' = (tenancy_sim_`x'<pr_`x') if tenancy_sim_`x'<.
replace `var_shock' = max(0, sqrt( exp(`var_shock') ) )
replace `x' = `x'+ `var_shock'*(invnormal(uniform()))
replace `x' = max(0, exp(`x')  )

replace `x' = max(`x', 0)
replace `x' = 0 if tenancy_sim_`x'==. | tenancy_sim_`x'==0
drop pr_`x' tenancy_sim_`x'
}
// I use the maximum assets of imputed EFH and CASEN reported value, because CASEN reports fewer assets
// This makes sure CASEN does not disturb estimations
foreach x in a_var a_fijo   { 
replace `x' = 0 if `x'_0==0
replace `x' = max(`x', `x'_0)
}
//
// Now impute a_auto
foreach x in a_auto  { // 
local varlist1 "c_vp vivprop `d_ing' numh edad hombre_casado genero instituto universidad constant"
qui describe `varlist1', fullnames varlist
local `varlist1'=r(varlist)

tempvar var_temp var_shock
g `x' = 0 if a1==1  // Simulated Asset value
g pr_`x' = 0 if a1==1  // Probability for tenancy of assets or not
g tenancy_sim_`x' = uniform() if a1==1  // Pseudo-uniform numbers for determining tenancy
g `var_shock' = 0 if a1==1 
g `var_temp' = .
local nr_c = colsof(`b_`x'_1')
forv k=1/`nr_c' {
local var_k = word("`varlist1'", `k')
replace `var_temp' = `var_k'
forv xv = 0/1 {
replace pr_`x' = pr_`x' + (`pr_`x'_`xv''[1,`k'])*`var_temp' if a1==1 & debtor_c==`xv' 
replace `x' = `x' + (`b_`x'_`xv''[1,`k'])*`var_temp' if a1==1 & debtor_c==`xv' 
replace `var_shock' = `var_shock' + (`b_sd_`x'_`xv''[1,`k'])*`var_temp' if a1==1 & debtor_c==`xv' 
}
}
replace pr_`x' = normal(pr_`x') if pr_`x'<.
replace tenancy_sim_`x' = (tenancy_sim_`x'<pr_`x') if tenancy_sim_`x'<.
replace `var_shock' = max(0, sqrt( exp(`var_shock') ) )
replace `x' = `x'+ `var_shock'*(invnormal(uniform()))
replace `x' = max(0, exp(`x')  )

replace tenancy_sim_`x' = auto_prop_0
replace `x' = max(`x', 0)
replace `x' = 0 if tenancy_sim_`x'==. | tenancy_sim_`x'==0
replace `x' = 0 if tenancy_sim_`x'==. | tenancy_sim_`x'==0
drop pr_`x' tenancy_sim_`x'
}
//
//

// Now impute banco deuda_cons_banco
foreach x in deuda_cons_banco {
local varlist1 "c_vp vivprop `d_ing2' numh edad hombre_casado genero instituto universidad constant"

tempvar var_temp var_shock
g `x' = 0 if a1==1  // Simulated Asset value
g pr_`x' = 0 if a1==1  // Probability for tenancy of assets or not
g tenancy_sim_`x' = uniform() if a1==1  // Pseudo-uniform numbers for determining tenancy
g `var_shock' = 0 if a1==1 
g `var_temp' = .
local nr_c = colsof(`b_`x'')
forv k=1/`nr_c' {
local var_k = word("`varlist1'", `k')
replace `var_temp' = `var_k'
replace `x' = `x' + (`b_`x''[1,`k'])*`var_temp' if a1==1 
replace `var_shock' = `var_shock' + (`b_sd_`x''[1,`k'])*`var_temp' if a1==1 
}
local varlist1 "c_vp vivprop `d_ing2' numh edad hombre_casado genero instituto universidad constant"
qui describe `varlist1', fullnames varlist
local `varlist1'=r(varlist)
local nr_c = colsof(`pr_`x'')
forv k=1/`nr_c' {
local var_k = word("`varlist1'", `k')
replace `var_temp' = `var_k'
replace pr_`x' = pr_`x' + (`pr_`x''[1,`k'])*`var_temp' if a1==1  
}
//
replace pr_`x' = normal(pr_`x') if pr_`x'<.
replace tenancy_sim_`x' = (tenancy_sim_`x'<pr_`x') if tenancy_sim_`x'<.
replace `var_shock' = max(0, sqrt( exp(`var_shock') ) )
replace `x' = `x'+ `var_shock'*(invnormal(uniform()))
replace `x' = max(0, exp(`x')  )

replace `x' = max(`x', 0)
replace `x' = 0 if tenancy_sim_`x'==. | tenancy_sim_`x'==0
drop pr_`x' tenancy_sim_`x'
}
replace deuda_cons_banco = min(deuda_cons_banco, d_dna) 
g banco = (deuda_cons_banco>0) if deuda_cons_banco<.
replace banco = 0 if d_dna==0
replace deuda_cons_banco = 0 if banco==0

// I use the maximum debt of imputed EFH and CASEN reported value, because CASEN reports fewer debts
// This makes sure CASEN does not disturb estimations
replace banco = 0 if deuda_cons_banco_0==0
replace deuda_cons_banco = 0 if deuda_cons_banco_0==0
replace deuda_cons_banco = max(deuda_cons_banco, deuda_cons_banco_0)

foreach x in cfdtbco {
local varlist1 "c_vp vivprop deuda_cons_banco `d_ing2' numh edad hombre_casado genero instituto universidad constant"
tempvar var_temp var_shock
g `x' = 0 if a1==1  // Simulated Asset value
g `var_shock' = 0 if a1==1 
g `var_temp' = .
local nr_c = colsof(`b_`x'')
forv k=1/`nr_c' {
local var_k = word("`varlist1'", `k')
replace `var_temp' = `var_k'
replace `x' = `x' + (`b_`x''[1,`k'])*`var_temp' if a1==1 
replace `var_shock' = `var_shock' + (`b_sd_`x''[1,`k'])*`var_temp' if a1==1 
}
replace `var_shock' = max(0, sqrt( exp(`var_shock') ) )
replace `x' = `x'+ `var_shock'*(invnormal(uniform()))
replace `x' = max(0, exp(`x')  )

replace `x' = max(`x', 0)
replace `x' = 0 if deuda_cons_banco==. | deuda_cons_banco<=0
replace `x' = min(`x', cf_dna, deuda_cons_banco )
}
replace cfdtbco = min(cfdtbco, cf_dna, deuda_cons_banco)
replace cfdtbco = 0 if banco==0 
clear matrix
drop ding* dna_h ddna*
// 
/*
// Financial assets, charge
g d_dna = cf_dna
g cf_dt = cf_dna
// Can simulate financial assets later if necessary (a_var a_fijo a_auto)
g a_var = 0
g a_fijo = 0
g a_auto = 0
*/

g rci_dt  = cf_dt/(yefec)
g rci_min1=min(rci_dt,1)
g us_rci_75=(rci_min1>0.75)
g rci_pend_75=rci_min1*(1-us_rci_75)

run "$path_bs_do\p_income" 
g gtotal = 0  // Consumption is simulated later if necessary
*g lugar = zona2


// Adjust df_dna rates to observed values from SBIF in 2006
replace df_dna=. if cf_dna==0 | cf_dna==.
*replace df_dna=. if d_dna==0 | d_dna==.
replace df_dna=. if a1!=1
*replace df_vp=. if a1!=1
bysort folio: egen max_df_dna = max(df_dna)
local adj0 = 0.16
sum max_df_dna if a1==1 [fw=expr0531m]
local adj1 =`adj0'/r(mean)
local adj2 =(1-`adj0')/(1-r(mean))
replace expr0531m = ceil(expr0531m*`adj1') if max_df_dna==1
replace expr0531m = ceil(expr0531m*`adj2') if max_df_dna==0

keep folio a1 a2 sh_inc* sexo sector_ind actividad tedad expr0531m zona2 s ocup desem  segmento f o nucleo ///
tr_edad* tedad s nive_edu* ytot* c_vp vivprop rci* df_dna ing  numh edad* df_vp  *_sect ytot_p_h ///
instituto universidad yai cf* dec_renta educ constant year  layoffs_sect jobfind zona*  quintile* gtotal ///
unemp_sect tedu num_adul num_men num_sen flab_0 lfp* pet_0 pet tipo_trab casado hombre_casado genero ///
class_c* rci_pend_75 us_rci_75 decil_h estrato_h a_var a_fijo a_auto d_dna c_vp vivprop yaotp yact deuda_cons_banco banco cfdtbco
rename expr0531m expr_c06
save "$path4b\\${data_save}_c06.dta", replace
*}
//
