# Supplementary material for: Data article “Explaining the cyclical volatility of consumer debt risk using a heterogeneous agents model: The case of Chile”
Source: Data Brief. 2019 May 30;25:103915. doi: 10.1016/j.dib.2019.103915 (PMC6557751; doi:10.1016/j.dib.2019.103915)
Supplement: Multimedia component 2 [file mmc2.zip › SimulationCodes/EFH_CASEN_EPF_format/EPF/format_epf.do]

set more off
global path "D:\DAT\DPF\Analisis Financiero\Sector Hogares\Encuestas\EPF\2006_2007"

global path0 "D:\DAT\DPF\Analisis Financiero\Sector Hogares\EFH\Proyectos\2010_Household Risk\household_risk"
global pathdo2 "$path0\empleo"
global path4 "$path0\empleo\bases"
global path4b "D:\DAT\DPF\Analisis Financiero\Sector Hogares\EFH\Proyectos\2010_Household Risk\simulation_time"
global path_bs_do "D:\DAT\DPF\Analisis Financiero\Sector Hogares\EFH\Proyectos\2010_Household Risk"
global path2b "D:\DAT\DPF\Analisis Financiero\Sector Hogares\EFH\Proyectos\2010_Household Risk\household_risk\empleo\bases"
global factor_op "factor"

use "$path\EPF_2007.dta", clear

tab  parentesco
bysort hogar: egen ytoth = total( ingreso_total)
sum ytoth if ytoth>0
replace ytoth = r(min) if ytoth==.
replace ytoth = r(min) if ytoth<=0.00001

xtile quintile_h = ytoth [fw=ceil(factor_expansion_anual)], nq(5)
tab quintile_h quintil_ing
pwcorr gasto_tot gasto_durable gasto_no_durable  quintil_ing ingreso_total ytoth ingresoreal arriendo_imputado [fw=ceil(factor_expansion_anual)]
sum gasto_tot gasto_durable gasto_no_durable  quintil_ing ingreso_total ytoth ingresoreal arriendo_imputado [fw=ceil(factor_expansion_anual)]
pwcorr quintil_ing quintile_h

tab  area_goegrafica [fw=ceil( factor_expansion_anual)]
tab  area_goegrafica [fw=ceil( factor_anual)]

qui {
* Por integrantes
bysort hogar: egen numh=count(hogar)
recode numh (7/.=7)

g aux_edad = (grupo_edad<=4)
g aux_edad1=(grupo_edad>4 & grupo_edad<=13)
g aux_edad2 = (grupo_edad>13)

bysort hogar: egen num_men=sum(aux_edad)
recode num_men (3/.=3) // use 3 or 4 as upper bound
bysort hogar: egen num_adult=sum(aux_edad1)
recode num_adult (4/.=4) // use 4 or 5 as upper bound
bysort hogar: egen num_sen=sum(aux_edad2)
recode num_sen (1/.=1) // use 1 or 2 as upper bound

* Por región
g region=1 if area_goegrafica==2
replace region=2 if area_goegrafica==1

* Por edad
g tr_edad=0
replace tr_edad=1 if grupo_edad>3 & grupo_edad<=5
replace tr_edad=2 if grupo_edad>5 & grupo_edad<=7
replace tr_edad=3 if grupo_edad>7 & grupo_edad<=9
replace tr_edad=4 if grupo_edad>9 & grupo_edad<=11
replace tr_edad=5 if grupo_edad>11 & grupo_edad<=13

g tr_edad2=tr_edad
recode tr_edad2 (1/2=1) (3/4=2) (5=3)

* Home ownership
g vivprop = tenencia_vivienda
recode vivprop 2/.=0

* por educación
* Tramos de educación
g educ = educacion
recode educ (1/7 = 1) (8/10 = 2) (11/14 = 3) (15 = 4)
replace educ = . if educ==98
replace educacion = . if educ==.
bysort area_goegrafica vivprop num_adul num_men tr_edad quintile_h: egen educ_mode = mode(educ), minmode
replace educ = educ_mode if educ==.

*keep if  numero_persona==1

g factor=ceil(factor_expansion_anual)

di "Consumo Total"
}
//
foreach x of varlist tr_edad tr_edad2 educ num_adul num_men num_sen numh region {
tabstat gasto_tot [fw=factor], by(`x') stat (n mean q)
}
//
di "Consumo no durable"
foreach x of varlist tr_edad tr_edad2 educ num_adul num_men num_sen numh region {
tabstat gasto_no_durable [fw=factor], by(`x') stat (n mean q)
}
//

// Collapse dataset
rename area_goegrafica zona2
recode zona2 1=2 2=1
rename educ educ_yr

g tedu = educ_yr
local cond_vars "zona2 vivprop num_adul num_men num_sen tedu tr_edad2 quintile_h"
g pco1 = parentesco
g z = 1
sum

// Bootstrap using segmentos as strata
egen segmento = group(zona2 factor_expansion_anual)
egen segmento2 = group(zona2 factor_anual)
bysort hogar: egen segmento_mode = mean(segmento)
replace segmento = segmento_mode if segmento==.
drop segmento_mode
bysort hogar: egen segmento_mode = mean(segmento2)
replace segmento2 = segmento_mode if segmento==.
drop segmento_mode
sum seg*
if ${esi_bt_op}==1 {  // Bootstrap the sample
egen id_gr = group(factor)
bsample, strata(id_gr) 
drop id_gr
}
save "$path4b\expenditures_${data_save_emp}.dta", replace

do "D:\DAT\DPF\Analisis Financiero\Sector Hogares\EFH\Proyectos\2010_Household Risk\dynamic_vars\epf_pincome.do"

if ${print_regs}==1 {  // Print regressions
noisily {
do "D:\DAT\DPF\Analisis Financiero\Sector Hogares\EFH\Proyectos\2010_Household Risk\dynamic_vars\epf_equivalence_c.do"
}
}
else {
do "D:\DAT\DPF\Analisis Financiero\Sector Hogares\EFH\Proyectos\2010_Household Risk\dynamic_vars\epf_equivalence_c.do"
}
//
