# Supplementary material for: Data article “Explaining the cyclical volatility of consumer debt risk using a heterogeneous agents model: The case of Chile”
Source: Data Brief. 2019 May 30;25:103915. doi: 10.1016/j.dib.2019.103915 (PMC6557751; doi:10.1016/j.dib.2019.103915)
Supplement: Multimedia component 2 [file mmc2.zip › SimulationCodes/EFH_CASEN_EPF_format/replicate_data.do]

pr def replicate_data
    args nr_reps
	
quietly {
capture drop id_orig3
save "$path4b\\${data_save}0.dta", replace
g nr_reps = 1 // This is the original data
forv k=2/`nr_reps' {
append using "$path4b\\${data_save}0.dta"
replace nr_reps = `k' if nr_reps==.
}
replace ${factor_op} = ceil(${factor_op}/`nr_reps')
rename nr_reps rep_efh
g id_orig3 = folio
drop folio
egen folio = group(id_orig3 rep_efh)
order folio id*, first
}
end
