# Supplementary material for: Data article “Explaining the cyclical volatility of consumer debt risk using a heterogeneous agents model: The case of Chile”
Source: Data Brief. 2019 May 30;25:103915. doi: 10.1016/j.dib.2019.103915 (PMC6557751; doi:10.1016/j.dib.2019.103915)
Supplement: Multimedia component 2 [file mmc2.zip › SimulationCodes/EFH_CASEN_EPF_format/simul_format_efh3_0.do]

global exp_op 1 // 0 - Total household spending is considered (Durables+Non-durables), 1 - Only non-durables are considered
global fix_un 0.10 // For stress_test and dynamic_un, unemployment rates are fixed at 10%
global casen_06 0 // 0 - EFH data only, 1 - Adds CASEN 2006 data, -1 drops 2009 data
global non_par_ds 1 // 0 - Debt, Debt Service and RCI are simulated using parametric distribution, 
// 1 - Debt, Debt Service, and RCI (DSR) are simulated using the bootstrap sampling from each simulation
// and adjusting for changes in aggregate mean debt and debt service only (Only the missing values are parametricaly simulated)
if ${casen_06}==1 { 
local yr_first=2006
}
else {
local yr_first=2007
}
global factor11 "factor_cvars1112"
global factor10 "factor_cvars11112_vs3"
global factor09 "factor_cvars1112"
global factor08 "factor_ec_vars1112"
global factor07 "expr0531m"
global factor06 "expr_c06"
adopath + C:\Users\musscat\Documents\Stata_data\ado_personal

// Format EFH Data for different years, then join the datasets
run "D:\DAT\DPF\Analisis Financiero\Sector Hogares\EFH\Proyectos\2010_Household Risk\simul_format_efh2_07.do"
run "D:\DAT\DPF\Analisis Financiero\Sector Hogares\EFH\Proyectos\2010_Household Risk\simul_format_efh2_08.do"
run "D:\DAT\DPF\Analisis Financiero\Sector Hogares\EFH\Proyectos\2010_Household Risk\simul_format_efh2_09.do"
run "D:\DAT\DPF\Analisis Financiero\Sector Hogares\EFH\Proyectos\2010_Household Risk\simul_format_efh2_10.do"
run "D:\DAT\DPF\Analisis Financiero\Sector Hogares\EFH\Proyectos\2010_Household Risk\simul_format_efh2_11.do"
local folio_max = 0

forv k=2007/2011 {
local k1 = substr(string(`k'),3,4)
use "$path4b\\${data_save}_`k1'.dta", clear
//   //   //
foreach var of varlist cfdtbco cfdtcc cfdcbco cf_dna d_dna {  //*replace `var'=. if a1!=1 /**/
rename `var' `var'_orig
}  //*capture drop cfdtbco cfdtcc cfdcbco cf_dna d_dna
joinby folio year using "D:\DAT\DPF\Analisis Financiero\Sector Hogares\EFH\efh_imputada\efh_imputada_median2.dta", unmatched(master) update
tab _merge
drop _merge
egen deuda_cons_banco2 = rowtotal(dcbco dtbco)  /**/
pwcorr deuda_cons_banco* cfdtbco* cfdtcc* cfdcbco* cf_dna* d_dna* if a1==1
sum deuda_cons_banco* cfdtbco* cfdtcc* cfdcbco* cf_dna* d_dna* if a1==1

replace cfdtbco_orig = max(cfdtbco2, cfdtbco_orig)
replace cfdtcc_orig = max(cfdtcc, cfdtcc_orig)
replace cfdcbco_orig = max(cfdcbco, cfdcbco_orig)
replace cf_dna_orig = max(cf_dna, cf_dna_orig)
replace d_dna_orig = max(d_dna, d_dna_orig)
replace deuda_cons_banco=max(deuda_cons_banco,deuda_cons_banco2)
drop cfdtbco- deuda_cons_banco2
local dnames "cfdtbco cfdtcc cfdcbco cf_dna d_dna"
foreach x of local dnames {
rename `x'_orig `x'
} 
//   //    //
g folio_efh = folio
replace folio = `folio_max'+folio
sum folio
local folio_max=r(max)
save "$path4b\\${data_save}_`k1'.dta", replace
}
//
use "$path4b\\${data_save}_07.dta", clear
forv k=2008/2011 {
local k1 = substr(string(`k'),3,4)
joinby folio year using "$path4b\\${data_save}_`k1'.dta", update unmatched(both)
tab _merge
drop _merge
save "$path4b\\${data_save}.dta", replace
}
//

if ${casen_06}==1 { //Formats CASEN 2006 and adds it to the dataset
if ${print_regs}==1 {  // Print regressions
run "D:\DAT\DPF\Analisis Financiero\Sector Hogares\EFH\Proyectos\2010_Household Risk\format_casen2006.do"
}
if ${print_regs}==0 {  // Avoid output
quietly {
run "D:\DAT\DPF\Analisis Financiero\Sector Hogares\EFH\Proyectos\2010_Household Risk\format_casen2006.do"
}
}
use "$path4b\\${data_save}_c06.dta", clear
replace folio = `folio_max'+folio
sum folio
local folio_max=r(max)
save "$path4b\\${data_save}_c06.dta", replace

use "$path4b\\${data_save}.dta", replace
joinby folio year using "$path4b\\${data_save}_c06.dta", update unmatched(both)
tab _merge
drop _merge
capture drop segmento f o nucleo
}
if ${casen_06}==-1 { //Drops EFH 2009 data
drop if year==2009 
}
save "$path4b\\${data_save}.dta", replace


*log using "$path4b\default_rci_debt_models.log", replace  
use "$path4b\\${data_save}.dta", clear
replace zona = 4 if zona==.
if ${casen_06}==1 { //Formats CASE#N 2006
replace class_comseg_imp =  class_comseg if class_comseg_imp==. & year==2006
}
replace class_comseg_imp = class_com2006 if class_comseg_imp==.
// Create a factor valid for all EFH years
g id_orig = folio // These are the original folio values
drop folio
egen folio = group(id_orig year)

global factor_op "factor_all"

g factor_all = .
quietly {
forv k2=1/2 {
sum a1 if zona2==`k2'
local adj_yr0 = r(N)
forv k=`yr_first'/2011 {
local k1 = substr(string(`k'),3,4)
sum a1 if year==`k' & zona2==`k2'
local adj_yr1 = r(N)/`adj_yr0'
replace factor_all = ceil(${factor`k1'}*`adj_yr1') if year==`k' & zona2==`k2'
}
}
}
//
drop expr* factor_cva* factor_ec_*

tab year, g(d_yr)
global nr_yrs = r(r)
g class_com_max = max(class_com2003, class_com2006)
replace class_com_max = (class_com_max>=2) if class_com_max<.
tab class_com_max, g(d_cc)
tab zona2, g(d_z)
drop class_com_max d_z1 d_cc1

egen id_group = group(factor_all)
save "$path4b\\$data_save.dta", replace
bysort id_group: egen sum_group = total(factor_all) if a1==1
collapse sum_group, by(id_group)
save "$path4b\\${data_save}_factor.dta", replace
//

use "$path4b\\$data_save.dta", clear
if ${esi_bt_op}==1 {  // Bootstrap the sample
bsample, cluster(folio) strata(year zona2 class_comseg_imp) idcluster(id_bs)
egen id = group(id_orig year id_bs folio)
drop id_bs
} 
if ${esi_bt_op}==0 {  // Original data
egen id = group(id_orig year folio)
}
rename folio id_orig2 
rename id folio
tab tr_edad2, g(tr_edad2_d)

capture drop _merge
joinby id_group using "$path4b\\${data_save}_factor.dta", unmatched(master) update
tab _merge
rename factor_all factor_all0
bysort id_group: egen nrs_group_fac0 = count(id_group) if a1==1
bysort folio: egen nrs_group_fac = mode(nrs_group_fac0)
g factor_all = ceil(sum_group/nrs_group_fac)
sum factor_all factor_all0
pwcorr factor_all factor_all0
drop factor_all0 id_group nrs_group_f* sum_group _merge

// Impute missing values for debt maturities
g debt_pi_ratio = d_dna/(12*max(1,ytot_p_h))
g cf_pi_ratio = cf_dna/max(1,ytot_p_h)
local var_list = "debt_pi_ratio cf_pi_ratio i.(quintile_h)"
foreach x of varlist p_cons p_tbco p_ccom p_cbco p_fin {
capture drop pr_est* 
sum `x'
local p_min = r(min)
local p_max = r(max)

reg `x'  `var_list' if a1==1
predict pr_est, xb
replace `x'=pr_est if `x'==. & a1==1
replace `x'= min( max( `p_min', `x'), `p_max') if a1==1
replace `x'=. if a1!=1
replace `x' = ceil(`x'/3) // Reduce months to quarters
}
//
capture drop pr_est* debt_pi_ratio cf_pi_ratio

// Truncate cf_dna and d_dna
local int_rate1 = 0.20/4 
g cup_rate1 = ( `int_rate1' /( 1-((1+`int_rate1')^(-p_cons)) )) // quarterly cupon rate for consumption debt of household 
g cf_dna_original = cf_dna
g d_dna_original = d_dna
//
replace cf_dna = min(cf_dna, d_dna)
replace cf_dna = min(cf_dna, ytot_p_h) if ytot_p_h<. & cf_dna<.
replace cf_dna = min(cf_dna, 0.67*ytot_p_h) if p_cons>=4 & p_cons<=6 & cf_dna<.
replace cf_dna = min(cf_dna, 0.50*ytot_p_h) if p_cons>=7 & p_cons<. & cf_dna<.
g d_dna_maximum = (1/cup_rate1)*1.5*(3*ytot_p_h) if p_cons<. & d_dna<.
replace d_dna_maximum = (1/cup_rate1)*1*(3*ytot_p_h) if p_cons>1 & p_cons<4 & d_dna<.
replace d_dna_maximum = (1/cup_rate1)*0.67*(3*ytot_p_h) if p_cons>=4 & p_cons<=6 & d_dna<.
replace d_dna_maximum = (1/cup_rate1)*0.50*(3*ytot_p_h) if p_cons>=7 & p_cons<. & d_dna<.
replace d_dna = min(d_dna, d_dna_maximum) if d_dna<.
g debt_pi_ratio0 = d_dna_original/(12*max(1,ytot_p_h))
g debt_pi_ratio1 = d_dna/(12*max(1,ytot_p_h))
g cf_pi_ratio0 = cf_dna_original/max(1,ytot_p_h)
g cf_pi_ratio1 = cf_dna/max(1,ytot_p_h)

// Notice that new measures have much fewer large outliers than original reported values
sum d_dna d_dna_original cf_dna cf_dna_original if a1==1 & d_dna>0 & cf_dna>0 [fw=${factor_op}], d
pwcorr d_dna d_dna_original cf_dna cf_dna_original if a1==1 & d_dna>0 & cf_dna>0 [fw=${factor_op}]
sum debt_pi_ratio0 debt_pi_ratio1 cf_pi_ratio0 cf_pi_ratio1 if a1==1 & d_dna>0 & cf_dna>0 [fw=${factor_op}], d
pwcorr debt_pi_ratio0 debt_pi_ratio1 cf_pi_ratio0 cf_pi_ratio1 if a1==1 & d_dna>0 & cf_dna>0 [fw=${factor_op}]
sum debt_pi_ratio0 if d_dna>0 [fw=${factor_op}], d
local debt_max=r(p95) 
sum cf_pi_ratio0 if cf_dna>0 [fw=${factor_op}], d
local cf_max=r(p95)
sum debt_pi_ratio0 debt_pi_ratio1 cf_pi_ratio0 cf_pi_ratio1 if a1==1 & d_dna>0 & cf_dna>0 ///
  & debt_pi_ratio0<`debt_max' & cf_pi_ratio0<`cf_max' [fw=${factor_op}], d
pwcorr debt_pi_ratio0 debt_pi_ratio1 cf_pi_ratio0 cf_pi_ratio1 if a1==1 & d_dna>0 & cf_dna>0 ///
  & debt_pi_ratio0<`debt_max' & cf_pi_ratio0<`cf_max' [fw=${factor_op}]
  
// Change RCI and total debt service  
replace cf_dt = max(0, cf_dt - max(0,cf_dna_original-cf_dna)) if a1==1
// DSR (RCI) and censored level
* RCI modificado con regla de max
capture drop rci_min1 us_rci_75 rci_pend_75
g yefec = max(0, ytoth - max(0, yai)) if ytoth<. & yai<. & a1==1
replace yefec = ytoth  if yefec==. & a1==1

g rci_min1=min(cf_dt/yefec,1) if a1==1
g us_rci_75=(rci_min1>0.75) if a1==1 & rci_min1<.
g rci_pend_75= min(0.75, rci_min1) if a1==1 & cf_dt<. & cf_dt>0
*g rci_pend_75=rci_min1*(1-us_rci_75)

drop debt_pi_ratio0 debt_pi_ratio1 cf_pi_ratio0 cf_pi_ratio1 cf_dna_original d_dna_original d_dna_maximum cup_rate1
replace cf_dna = . if d_dna==.
//

// Permanent Income
capture drop ytot_ind_pot ytot_ind2 
bysort year sexo zona2 actividad tr_edad educ quintile_h: egen ytot_ind_pot = median(ytot_ind) if ocup==1 | desem==1
bysort year sexo zona2 tr_edad educ quintile_h: egen ytot_ind_pot_2 = median(ytot_ind) if ocup==1 | desem==1
replace ytot_ind_pot = ytot_ind_pot_2 if actividad==0 | actividad==. | ytot_ind_pot==.
capture drop ytot_ind_pot_2
g ytot_ind2 = ytot_ind
replace ytot_ind2 = (1/2)*ytot_ind_pot if ytot_ind2==. 
replace ytot_ind2 = (1/2)*ytot_ind_pot if ytot_ind2<=(1/2)*ytot_ind_pot & ytot_ind_pot<.
bysort folio: egen ytoth_temp0 = total(ytot_ind2)
egen ytoth_pi = rowtotal(ytoth_temp0 yai yaotp yact)
capture drop ytoth_temp0
replace ytoth_pi = max(0,ytoth_pi- yai, ytoth) if yai<.
replace ytoth_pi = max(0,ytoth_pi, ytoth) if ytoth_pi==.
sum ytoth_pi if ytoth_pi>0
replace ytoth_pi = r(min) if ytoth_pi==. | ytoth_pi<=0
*g debt_pi_ratio = d_dna/(12*max(1,ytoth_pi))
g debt_pi_ratio = d_dna/(12*max(1,ytot_p_h))
replace debt_pi_ratio = min(1, debt_pi_ratio)

replace ytoth_pi =ln(1000+ytoth_pi)
g ratio_y_pi = exp(ing)/exp(ytoth_pi)
sum ratio_y_pi if ratio_y_pi>0
replace ratio_y_pi = r(min) if ratio_y_pi==. | ratio_y_pi<=0
g ln_dna = ln(d_dna)
g rci_layoffs = log(rci_pend_75*layoffs_sect)
sum rci_layoffs
replace rci_layoffs = r(min) if rci_pend_75==0 | layoffs_sect==0  | rci_layoffs==.

global pre_imp_op = 1 // Impute the predicted variables using observables for all households and variables used to impute outcome
global pre_imp_vars = "sexo zona2 tr_edad educ quintile_h hombre_casado d_yr2-d_yr${nr_yrs}"

local var_list_pr = "ing debt_pi_ratio rci_pend_75 us_rci_75 numh edad hombre_casado genero instituto universidad unemp_sect d_z2 d_cc2 d_yr2-d_yr${nr_yrs}"
local var_list_pr2 = "ing debt_pi_ratio rci_pend_75 us_rci_75 numh edad hombre_casado genero instituto universidad unemp_sect d_z2 d_cc2"
local var_list_pr3 = "ing debt_pi_ratio rci_pend_75 us_rci_75 numh edad hombre_casado genero instituto universidad layoffs_sect d_z2 d_cc2 d_yr2-d_yr${nr_yrs}"
local var_list_pr0 = "ing debt_pi_ratio rci_pend_75 us_rci_75 numh edad hombre_casado genero instituto universidad unemp_sect d_z2 d_cc2"
local var_list_pr00 = "ing debt_pi_ratio rci_pend_75 us_rci_75 numh edad hombre_casado genero instituto universidad unemp_sect d_cc2"
*probit df_dna `var_list_pr' if a1==1 & cf_dt>0 & cf_dt!=., vce(robust) 

if ${print_regs}==1 {  // Print regressions
log using "$path4b\default_models06_11_${un_inc_q}.log", replace  
}
probit df_vp `var_list_pr' if a1==1 & cf_dt>0 & cf_dt!=. & c_vp>0 & c_vp<., vce(robust) iterate(50)
probit df_vp `var_list_pr3' if a1==1 & cf_dt>0 & cf_dt!=. & c_vp>0 & c_vp<., vce(robust) iterate(50)
probit df_vp `var_list_pr' if a1==1 & cf_dt>0 & cf_dt!=. & c_vp>0 & c_vp<., vce(bootstrap) iterate(50)
probit df_vp `var_list_pr3' if a1==1 & cf_dt>0 & cf_dt!=. & c_vp>0 & c_vp<., vce(bootstrap) iterate(50)
if ${casen_06}==1 { // If CASEN 2006 was added to the dataset
probit df_vp `var_list_pr' if a1==1 & cf_dt>0 & cf_dt!=. & year==2006 & c_vp>0 & c_vp<., vce(robust) iterate(50)
probit df_vp `var_list_pr3' if a1==1 & cf_dt>0 & cf_dt!=. & year==2006 & c_vp>0 & c_vp<., vce(robust) iterate(50)
probit df_dna `var_list_pr0' if a1==1 & cf_dt>0 & cf_dt!=. & year==2006, vce(robust) iterate(50)
probit df_dna `var_list_pr0' if a1==1 & cf_dt>0 & cf_dt!=. & year==2006 [fw=${factor_op}], vce(robust) iterate(50)
}
probit df_dna `var_list_pr0' if a1==1 & cf_dt>0 & cf_dt!=. & year==2007, vce(robust) iterate(50)
probit df_dna `var_list_pr00' if a1==1 & cf_dt>0 & cf_dt!=. & year==2008, vce(robust) iterate(50)
if ${casen_06}>-1 { 
probit df_dna `var_list_pr00' if a1==1 & cf_dt>0 & cf_dt!=. & year==2009, vce(robust) iterate(50)
}
probit df_dna `var_list_pr00' if a1==1 & cf_dt>0 & cf_dt!=. & year>=2008 & year<=2009, vce(robust) iterate(50)
probit df_dna `var_list_pr00' if a1==1 & cf_dt>0 & cf_dt!=. & year==2010, vce(robust) iterate(50)
probit df_dna `var_list_pr0' if a1==1 & cf_dt>0 & cf_dt!=. & year==2011, vce(robust) iterate(50)

probit df_dna `var_list_pr' if a1==1 & cf_dt>0 & cf_dt!=. & year>=2007 & year<=2011, vce(robust) iterate(50)
probit df_dna `var_list_pr' if a1==1 & cf_dt>0 & cf_dt!=. & year>=2007 & year<=2009, vce(robust) iterate(50)
probit df_dna `var_list_pr' if a1==1 & cf_dt>0 & cf_dt!=. & year>=2010 & year<=2011, vce(robust) iterate(50)
probit df_dna `var_list_pr' if a1==1 & cf_dt>0 & cf_dt!=., vce(robust) iterate(50)
probit df_dna `var_list_pr2' if a1==1 & cf_dt>0 & cf_dt!=., vce(robust) iterate(50)

probit df_dna `var_list_pr' if a1==1 & cf_dt>0 & cf_dt!=. [fw=${factor_op}], vce(robust) iterate(50)
matrix b_pr = e(b)
predict df_dna_pr if a1==1
sum df_dna_pr [fw=${factor_op}]
global param_cv = invnormal(0.07)-invnormal(r(mean))
// Put sign restrictions on the more relevant coefficients
foreach i of numlist 2 3 4 11 {          
matrix b_pr[1, `i']= max( b_pr[1, `i'], 0)
}
foreach i of numlist 1 {   // or 1 12  (if jobfind is included     
matrix b_pr[1, `i']= min( b_pr[1, `i'], 0)
}
//

g debtor = (d_dna>0 & d_dna<.) if a1==1
/*
probit debtor ing numh edad hombre_casado genero instituto universidad layoffs_sect jobfind d_yr2-d_yr${nr_yrs} if a1==1 [fw=${factor_op}], vce(robust) iterate(50)
predict pr_debt 
//
replace debtor = 0 if a1!=1
local var_list_pr = "ing numh edad hombre_casado genero instituto universidad layoffs_sect jobfind d_yr2-d_yr${nr_yrs}"
predict_xb_sd2_facs debt_na b_debt_na debtor d_dna "`var_list_pr'"

local var_list_pr = "c_vp vivprop ing d_dna tr_edad2_d2 tr_edad2_d3 hombre_casado universidad d_yr2 d_yr3 d_yr${nr_yrs}"
predict_xb_sd2_facs cf_pr b_cf cf_dt cf_dt "`var_list_pr'"
*/
//

g df_dna_amount = df_dna_pr*d_dna if a1==1 & cf_dt>0 & cf_dt!=.  //debt_na
//
if ${option_yr2}==0 { // Use default year (2007)
keep if year==2007
}
if ${option_yr2}>=1 { // Use year = year_default+${option_yr}
keep if year==2007+${option_yr}
}
if ${option_yr2}==-1 { // Use most recent year
keep if year==2007+${nr_yrs}-1
}
if ${option_yr2}==-2 { // Use all years
}
if ${option_yr2}==-3 { // Use CASEN 2006 only
keep if year==2006
}
//

// Add RCI, nr of debtors, and UF series
*capture drop _merge
*merge using "$path4b\stress_var_lists.dta"
capture drop _merge
merge using "$path4b\consumer_debt_rci_nr_debtors2.dta"
tab _merge
capture drop _merge
rename quarter quarter_q
joinby year_q quarter_q using "$path4b\Chile_hwages_INEquarterly2.dta", unmatched(master) update 
tab _merge
capture drop _merge
joinby year_q quarter_q using "$path4b\uf_trim.dta", unmatched(master) update 
tab _merge
capture drop _merge

// Simulate consumption using EFH and EPF data
sum yai gtotal if a1==1 [fw=${factor_op}]
simulate_consumption  
sum yai gtotal simu_exp_efh if a1==1 [fw=${factor_op}]
pwcorr yai gtotal simu_exp_efh if a1==1 [fw=${factor_op}]

capture drop y_pc25_seg- y_iqr_com  cf_1- cfdeduc // yaotp- yact 
capture drop year_*_*
capture drop _merge
rename quarter_q quarter
*joinby year_q quarter using "$path4b\tasas_anuales2.dta", unmatched(master) update // nominal interest rates
joinby year_q quarter using "$path4b\tasas_reales2.dta", unmatched(master) update // equivalent real interest rates
rename quarter quarter_q
capture drop _merge
if ${contemporary_op}==1 {   // Adjust Debt amount, Debt service, and Income (Current, Permanent) to 2011-Q4 values
rename year year_efh
local year_ref = 2007  // Update all data for 2011 or 2007 values
local qr_ref = 4
capture drop _merge
import_esi_stats `year_ref' `qr_ref'   // Import income statistics for EFH year-quarter
foreach x in ing_tot_ref ln_ing_tot_ref ing_tot_np_ref ln_ing_tot_np_ref {
capture rename `x' `x'0
}
local qr = 4
forv year = 2006/2009 {
*local year = 2006
sum mean_cons_debt_series if year_q==`year' & quarter_q==`qr'
local debt_v_gr_sim = r(min)
sum mean_cons_debt_series if year_q==`year_ref' & quarter_q==`qr_ref' // Year ref of EFH is a 4th quarter
local debt_v_gr_sim = `debt_v_gr_sim'/r(min) 

sum ${interest_var} if year_q==`year' & quarter_q==`qr' 
local rci_gr_sim = r(min)
sum ${interest_var} if year_q==`year_ref' & quarter_q==`qr_ref'
local rci_gr_sim = `rci_gr_sim'/r(min)

replace d_dna = d_dna*`debt_v_gr_sim' // & year_efh==`year'
replace cf_dt = cf_dt*`debt_v_gr_sim'*`rci_gr_sim' // & year_efh==`year'
replace cf_dna = cf_dna*`debt_v_gr_sim'*`rci_gr_sim' // & year_efh==`year'
replace cfdtbco = cfdtbco*`debt_v_gr_sim'*`rci_gr_sim' // & year_efh==`year'

// Income growth
capture drop year quarter
capture drop _merge
import_esi_stats `year' `qr' // in reference year and compare them to a previous year
// First income change across labor participants and non-labor participants
g income_growth = (ing_tot_ref0/ing_tot_ref) if flab_0==1 // For labor participants
replace income_growth = (ing_tot_np_ref0/ing_tot_np_ref) if flab_0==0 // For non-labor participants
sum income_growth, d  // This prevents outliers in income growth
replace income_growth = max( r(p5), min(r(p95),income_growth) ) if income_growth<.  
replace income_growth = 1 if income_growth==.  

replace ytot_ind = ytot_ind*income_growth if flab_0<. // & year_efh==`year'
drop income_growth ing_tot_ref ing_tot_np_ref year quarter // ln_ing_tot_ref ln_ing_tot_np_ref _merge 
}
replace cf_dna = cf_dt if cf_dna==. & d_dna>0 & d_dna<.
rename year_efh year
}
if ${contemporary_op}==2 {  // Leave just last year
sum year
drop if year<r(max)
}
if ${contemporary_op}==0 {   // Adjust Debt amount, Debt service, and Income (Current, Permanent) to 2011-Q4 values
rename year year_efh
local year_ref = 2007  // Update all data for 2011 or 2007 values
local qr_ref = 4
capture drop _merge
import_esi_stats `year_ref' `qr_ref'   // Import income statistics for EFH year-quarter
foreach x in ing_tot_ref ln_ing_tot_ref ing_tot_np_ref ln_ing_tot_np_ref {
capture rename `x' `x'0
}
local qr = 4
forv year = 2006/2009 {
// Income growth
capture drop year quarter
capture drop _merge
import_esi_stats `year' `qr' // in reference year and compare them to a previous year
// First income change across labor participants and non-labor participants
g income_growth = (ing_tot_ref0/ing_tot_ref) if flab_0==1 // For labor participants
drop income_growth ing_tot_ref ing_tot_np_ref year quarter // ln_ing_tot_ref ln_ing_tot_np_ref _merge 
}
replace cf_dna = cf_dt if cf_dna==. & d_dna>0 & d_dna<.
rename year_efh year
}
// Banking versus Non-Banking Debt
g cfdtbco2 = cfdtbco
replace cfdtbco = min(cfdtbco, cf_dna, deuda_cons_banco) if cfdtbco<.  | deuda_cons_banco<.
replace deuda_cons_banco = min(deuda_cons_banco, d_dna) if deuda_cons_banco<. 
g debtor_banco = ( cfdtbco>0 & cfdtbco<. ) if a1==1
g debtor_nobanco = ( cf_dna>0 & cf_dna<. & cfdtbco<=0.01 ) if a1==1


// Model for Banking versus Non-Banking Default Risk and interest rates
*g ing=ln(ytoth-max(0,yai)+1000)
*local var_list_pr = "ing debt_pi_ratio rci_pend_75 us_rci_75 numh edad
*hombre_casado genero instituto universidad unemp_sect d_z2 d_cc2 d_yr2-d_yr${nr_yrs}"
local cond_vars "sexo zona2 tr_edad2 educ hombre_casado d_cc2 quintile_h" // d_z2 numh d_yr2-d_yr${nr_yrs}
local cond_vars2 "ing debt_pi_ratio rci_pend_75 unemp_sect"  // edad numh
//
g deuda_cb_per = min( deuda_cons_banco, max(0,d_dna) ) if a1==1
g deuda_rs_per = max(0,d_dna - max(0,deuda_cb_per)) if a1==1
g cf_cb_per = max(0,cfdtbco) if a1==1 
g cf_rs_per =  max(0, cf_dna - max(0,cf_cb_per) ) if a1==1

/**/
foreach nr_i in "11" "22" {
if "`nr_i'"=="11" {
local c_n = "debtor_banco"
local c_n0 = "cb_per" 
local c_n1 = "rs_per" 
}
if "`nr_i'"=="22" {
local c_n = "debtor_nobanco"
local c_n0 = "rs_per" 
local c_n1 = "cb_per"  
}
//
foreach name2 in "debt_pi_ratio" "rci_pend_" {
if "`name2'"=="debt_pi_ratio" {
local c_n2 = "deuda_"
local c_r = "1" 
g `name2'`nr_i' = min(`c_r', `c_n2'`c_n0'/(12*max(1,ytot_p_h)) ) if a1==1 & cf_dt>0 & cf_dt!=. //& `c_n2'`c_n0'>0 & `c_n2'`c_n0'<.
g `name2'`nr_i'0 = min(`c_r', `c_n2'`c_n1'/(12*max(1,ytot_p_h)) ) if a1==1 & cf_dt>0 & cf_dt!=. //& `c_n2'`c_n1'>0 & `c_n2'`c_n1'<.
}
if "`name2'"=="rci_pend_" {
local c_n2 = "cf_" 
local c_r = "0.75" 
g `name2'`nr_i' = min(`c_r', `c_n2'`c_n0'/yefec ) if a1==1 & cf_dt>0 & cf_dt!=. //& `c_n2'`c_n0'>0 & `c_n2'`c_n0'<.
g `name2'`nr_i'0 = min(`c_r', `c_n2'`c_n1'/yefec ) if a1==1 & cf_dt>0 & cf_dt!=. //& `c_n2'`c_n1'>0 & `c_n2'`c_n1'<.
}
*local cv_t = "`name2'`nr_i'" //ing unemp_sect //more than one variable takes several hours
local cv_t = "`name2'`nr_i' `name2'`nr_i'_2 `name2'`nr_i'_3" 

bysort `c_n' `cond_vars': egen `name2'2 = mean(`name2'`nr_i'0) if a1==1 & cf_dt>0 & cf_dt!=.
g `name2'`nr_i'3 = `name2'`nr_i'0 - `name2'2

forv kp=2/3 {
g `name2'`nr_i'_`kp' = (`name2'`nr_i')^`kp'  if a1==1 & cf_dt>0 & cf_dt!=. 
} 
reg `name2'`nr_i'3 `cv_t'
predict `name2'`nr_i'o
replace `name2'`nr_i'o = . if a1!=1 | cf_dt==.
drop `name2'`nr_i'_2 `name2'`nr_i'_3
*kernreg `name2'`nr_i'3 `cv_t' if a1==1 & cf_dt>0 & cf_dt!=., g(`name2'`nr_i'o) at(`cv_t')
replace `name2'`nr_i'o = max(0, `name2'`nr_i'o + max(0,`name2'2) ) if a1==1 & cf_dt>0 & cf_dt!=. 
capture drop `name2'2 `name2'`nr_i'3
}
}
g qwaszx = 0

local cond_vars11 "ing debt_pi_ratio11 rci_pend_11 unemp_sect debtor_banco" 
local cond_vars22 "ing debt_pi_ratio22 rci_pend_22 unemp_sect debtor_nobanco"
local cond_vars11o "ing debt_pi_ratio11 rci_pend_11 unemp_sect debt_pi_ratio11o rci_pend_11o debtor_banco" 
local cond_vars22o "ing debt_pi_ratio22 rci_pend_22 unemp_sect debt_pi_ratio22o rci_pend_22o debtor_nobanco" 
local var_list_pr = "`cond_vars11' numh edad hombre_casado genero instituto universidad d_z2 d_cc2 d_yr2-d_yr${nr_yrs}"
probit df_dna `var_list_pr' if a1==1 & cf_dt>0 & cf_dt!=., vce(robust) iterate(50)
matrix b_pr_banco = e(b)
/**/
if ${print_regs}==1 {  // Graph of bank's interest rates
global interest_var2 "tasa_captaciones"
global path_ge3 "C:\Users\musscat\Documents\Consumer_debt_paper\graphics"
predict df_dna_ if a1==1 & cf_dt>0 & cf_dt!=. & cf_dna>0, pr
g interest_rate_df = . if a1==1 
local LGD = 0.50
forv yk=2006/2009 {
xtile df_pc2 = ing if year==`yk' [fw=${factor_op}], nq(100)
replace df_dna_=. if year==`yk' & df_pc2<=5
xtile df_pc3 = debt_pi_ratio11 if year==`yk' [fw=${factor_op}], nq(100)
replace df_dna_=. if year==`yk' & df_pc3>=95
xtile df_pc4 = rci_pend_11 if year==`yk' [fw=${factor_op}], nq(100)
replace df_dna_=. if year==`yk' & df_pc4>=95
xtile df_pc = df_dna_ if year==`yk' [fw=${factor_op}], nq(100)
replace df_dna_=. if year==`yk' & df_pc>=95
drop df_pc df_pc2 df_pc3 df_pc4
sum ${interest_var2} if year_q==`yk' & quarter_q==4
local captaciones = r(min)
local premium = 0.07 + `captaciones'
replace interest_rate_df = (`premium' +`LGD'*df_dna_) / (1-`LGD'*df_dna_) if year==`yk' & a1==1 & cf_dt>0 & cf_dt!=. & cf_dna>0
}
replace interest_rate_df = min(0.50, interest_rate_df) if interest_rate_df<.
g deuda_weight = ceil(${factor_op}*deuda_cons_banco/10000)
kdensity  interest_rate_df [fw=deuda_weight] if a1==1 & deuda_cons_banco>0 & d_dna>0 & interest_rate_df<0.45, bw(0.0065) ///
xlabel(0.10(0.05)0.45) xtick(0.10(0.05)0.45) ///
xtitle("Interest rate") ytitle("pdf density") title("Fig 3: Banks' competitive interest rates (2006-09)")
graph export "$path_ge3\cir_banks2.emf", replace
graph export "$path_ge3\cir_banks2.png", replace
kdensity  interest_rate_df [fw=deuda_weight] if a1==1 & year==2006 & deuda_cons_banco>0 & d_dna>0 & interest_rate_df<0.45, bw(0.007) ///
xlabel(0.10(0.05)0.45) xtick(0.10(0.05)0.45) ///
xtitle("Interest rate") ytitle("pdf density") title("Fig 3: Banks' competitive interest rates (2006)")
graph export "$path_ge3\cir_banks1.emf", replace
graph export "$path_ge3\cir_banks1.png", replace
drop df_dna_ interest_rate_df deuda_weight
}
//
probit df_dna `var_list_pr' if a1==1 & cf_dt>0 & cf_dt!=. & year>=2007, vce(robust) iterate(50)
local var_list_pr = "`cond_vars22' numh edad hombre_casado genero instituto universidad d_z2 d_cc2 d_yr2-d_yr${nr_yrs}"
probit df_dna `var_list_pr' if a1==1 & cf_dt>0 & cf_dt!=., vce(robust) iterate(50)
probit df_dna `var_list_pr' if a1==1 & cf_dt>0 & cf_dt!=. & year>=2007, vce(robust) iterate(50)

local var_list_pr = "`cond_vars11o' numh edad hombre_casado genero instituto universidad d_z2 d_cc2 d_yr2-d_yr${nr_yrs}"
probit df_dna `var_list_pr' if a1==1 & cf_dt>0 & cf_dt!=., vce(robust) iterate(50)
probit df_dna `var_list_pr' if a1==1 & cf_dt>0 & cf_dt!=. & year>=2007, vce(robust) iterate(50)
local var_list_pr = "`cond_vars22o' numh edad hombre_casado genero instituto universidad d_z2 d_cc2 d_yr2-d_yr${nr_yrs}"
probit df_dna `var_list_pr' if a1==1 & cf_dt>0 & cf_dt!=., vce(robust) iterate(50)
probit df_dna `var_list_pr' if a1==1 & cf_dt>0 & cf_dt!=. & year>=2007, vce(robust) iterate(50)

local var_list_pr = "deuda* cfdtbco cfdtbco2 cf_dna cf_dt cf_cb_per cf_rs_per"
bysort year: sum debtor* `var_list_pr' if a1==1 & debtor==1 & cf_dna>0 [fw=${factor_op}]
bysort quintile_h year: sum debtor* `var_list_pr' if a1==1 & debtor==1 & cf_dna>0 [fw=${factor_op}]
bysort year: sum `var_list_pr' if a1==1 & debtor==1 & cf_dna>0 [fw=${factor_op}], d
bysort quintile_h year: sum `var_list_pr' if a1==1 & debtor==1 & cf_dna>0 [fw=${factor_op}], d

capture order cfdtbco, last
capture order cfdtbco2, last
drop yefec deuda_cb_per-qwaszx

// Drop some variables and compress data
rename year year_efh
capture drop ytoth_pi debt_pi_ratio ln_dna ratio_y_pi
capture drop  cf_1-cfdeduc  rci_da_vp-rci_da ytoth2  class_com0 cfotros
drop class_com* lfp* rci_dna cfy pet* tipo_trab decil_h ytothaj nive_edu cfin rci_m rci_min1
drop  nive_edu2 lugar s num_adul num_men num_sen // tedad2 
capture drop  cf_1- cf_8 cffin-cfdeduc rci_da_vp rci_da_otp rci_da p_fin p_tbco
capture drop ytot_p_h
capture drop cfdtbco
rename cfdtbco2 cfdtbco

g id_orig3 = folio
compress
save "$path4b\\$data_save.dta", replace

if ${print_regs}==1 {  // Print regressions
log close
}
//  /**/
replicate_data 11  //11, 2, 5, 10 Expand EFH data for simulation and generate different folios for each simulation
save "$path4b\\${data_save}.dta", replace
