# Supplementary material for: Data article “Explaining the cyclical volatility of consumer debt risk using a heterogeneous agents model: The case of Chile”
Source: Data Brief. 2019 May 30;25:103915. doi: 10.1016/j.dib.2019.103915 (PMC6557751; doi:10.1016/j.dib.2019.103915)
Supplement: Multimedia component 2 [file mmc2.zip › SimulationCodes/EFH_CASEN_EPF_format/simulate_consumption.do]

pr def simulate_consumption
	
quietly {
sum year
local yr_min = r(min) 
local yr_max = r(max)
g simu_exp_efh = .

// 1 - Import EPF consumption data
g desem2 = desem
replace desem2 = 1 if desem2==.
quietly {
g unemp_rr_sect = unemp_sect*(1-rr_inc_sect)
foreach x in unemp_rr_sect sd_ln_inc_sect {  //unemp_sect rr_inc_sect
g `x'2 = `x'
sum `x'2 if  `x'>0
replace `x'2 = max( r(min),  `x'2 )
replace `x'2 = 0 if desem2==1
}
}
local var_list "zona2 vivprop num_adul num_men num_sen tr_edad2 desem2"  // tedu quintile_h
capture drop _merge
joinby `var_list' using "$path4b\equi_c_${data_save_emp}.dta", update unmatched(master)

capture drop _merge
local var_list "zona2 vivprop num_adul num_men num_sen tedu tr_edad2"
merge m:1 `var_list' quintile_h using "$path4b\exp_p25_${data_save_emp}.dta", update

g ytoth_pi_exp = exp(ytoth_pi)
foreach x of varlist sd_equi_c_* mpc_inc_* arriendo_p50 exp_p25 exp_p75 ytoth_pi_exp pir_* pir2_* {
capture drop pr_est* 
reg `x' i.(`var_list')
predict pr_est, xb
replace `x'=pr_est if `x'==.
replace `x'=0 if `x'<0
}
//
// exp_p25 exp_p50 exp_p75 sd_exp_tot50 exp_dur_p25 exp_dur_p50 exp_dur_p75 sd_exp_dur50 exp_ndur_p25 exp_ndur_p50 exp_ndur_p75  sd_exp_ndur50 
if ${exp_op}== 0 { // 0 - Use total household spending, 1 - Use Non-durables spending
local var_c "tot"
}
if ${exp_op}== 1 {
local var_c "no_durable"
}
// Consumption is simulated with truncation in 25th and 75th quantiles
g simu_exp = uniform()  if a1==1
replace simu_exp = max(0.20, min(0.80, simu_exp) ) if a1==1
replace simu_exp = max(0.20, min(0.67, simu_exp) ) if a1==1 & ocup==0
replace simu_exp = sd_equi_c_`var_c'*invnormal( simu_exp ) if a1==1

g ytoth_cons = min(ytot_p_h, ytoth_pi_exp) // Alternatives - ytoth, ytoth_pi_exp
// adjust mean of consumable income to be the same as total income
sum ytoth if a1==1 [fw=${factor_op}]
local inc_adj = r(mean)
sum ytoth_cons if a1==1 [fw=${factor_op}]
local inc_adj = `inc_adj'/r(mean)
if `inc_adj'<1 {
*replace ytoth_cons = ytoth_cons*`inc_adj'
}
//
sum ytoth_cons if ytoth_cons>0
replace ytoth_cons = log( ytoth_cons + abs(r(min)) + 1000 )
replace simu_exp = simu_exp + equi_c_`var_c'_p50 + ///
mpc_inc_`var_c'*ytoth_cons + mpc_sdi_`var_c'*sd_ln_inc_sect2 //+ mpc_urr_`var_c'*unemp_rr_sect2
replace simu_exp = max(0, exp(simu_exp) - 6150  ) // reduce by 6150 pesos due to minimum log value
replace simu_exp = 0 if simu_exp<0

// 25th quintile is lowest feasible consumption
rename exp_p25 cons_p25
g exp_p25 = equi_c_`var_c'_p50 + mpc_inc_`var_c'*ytoth_cons + invnormal( 0.25 )*sd_equi_c_`var_c'
replace exp_p25 = max(0, exp( exp_p25 )-6150)
if ${exp_op}== 1 {  // If non-durables, then add rental costs
replace exp_p25 = exp_p25 + max(0,yai)
}
replace exp_p25 = max(cons_p25, exp_p25) 
g y_c_or_sim = ytoth_cons
g sd_c_sim = sd_ln_inc_sect2
drop cons_p25 desem2 unemp_rr_sect *_sect2

forv k_yr = `yr_min'/`yr_max' {
// 1 - Income growth
sum ytoth if a1==1 & year==`k_yr' & zona2==2 [fw=${factor_op}] 
local inc_adj = r(mean)
sum ytoth if year==2007 & a1==1 & zona2==2 [fw=${factor_op}] 
local inc_adj = `inc_adj'/r(mean)

// 1- Shocks to inflation
sum uf_yrq4 if year_q==`k_yr' & quarter_q==4
local inf_adj = r(min)
sum uf_yrq4 if year_q==2007 & quarter_q==4 // Year of EPF 2006-07
local inf_adj = `inf_adj'/r(min)
// alternative - shocks to nominal consumption
sum consumo_nominal if year_q==`k_yr' & quarter_q==4
local cons_adj = r(min)
sum consumo_nominal if year_q==2007  & quarter_q==4 // Year of EPF 2006-07
local cons_adj = `cons_adj'/r(min)
local cons_adj = `inc_adj' // I choose this option because income in the sample is adjusted for micro-income growth, not aggregate

// use maximum of declared expenditure or simulated one, and maximum of declared rental costs and simulated ones
replace yai = max(yai,arriendo_p50*`inc_adj') if year==`k_yr' // Replace arriendo imputado in EFH with median of EPF if too low
*replace simu_exp = simu_exp*`inc_adj' if a1==1 & year==`k_yr'
replace simu_exp = max(gtotal,simu_exp) if a1==1 & year==`k_yr' 

replace simu_exp_efh = simu_exp if year==`k_yr'
replace exp_p25 = exp_p25*`inc_adj' if year==`k_yr' 
replace exp_p75 = exp_p75*`inc_adj' if year==`k_yr' 
}
*replace exp_p75 = min(pir2_`var_c'*exp(ytoth_cons), exp_p75)  //ytot_p_h

// Take away rent from expenses if household owns the home
if ${exp_op}== 1 {
replace simu_exp_efh = simu_exp_efh + max(0,yai) if a1==1 & vivprop==0
}
if ${exp_op}== 0 {
replace simu_exp_efh = max(0, simu_exp_efh - max(0,yai)) if a1==1 & vivprop==1
}
//
foreach x of varlist simu_exp_efh {
capture drop pr_est* 
reg `x' i.(`var_list')
predict pr_est, xb
replace `x'=pr_est if `x'==.
replace `x'=0 if `x'<0
}
replace simu_exp_efh = min(simu_exp_efh, max(ytot_p_h, ytoth_pi_exp ) ) if simu_exp_efh<. 
replace simu_exp_efh = min(simu_exp_efh, ytot_p_h ) if a1==1 & ocup==0
replace simu_exp_efh = max(simu_exp_efh, exp_p25) if simu_exp_efh<. 
replace simu_exp_efh = min(simu_exp_efh, 1.60*ytot_p_h, exp_p75) if simu_exp_efh<. //1.30*ytot_p_h or 1.60*ytot_p_h
sum simu_exp_efh if simu_exp_efh>0 [fw=factor_all], d
replace simu_exp_efh = max( r(min), simu_exp_efh) if simu_exp_efh<.
replace simu_exp_efh = . if a1!=1
drop simu_exp
}
sum simu_exp_efh ytoth ytot_p_h ytoth_pi_exp gtotal if a1==1 [fw=factor_all]
pwcorr simu_exp_efh ytoth ytot_p_h ytoth_pi_exp gtotal if a1==1 [fw=factor_all]
sum ytoth ytot_p_h ytoth_pi_exp if a1==1 & ytot_p_h<ytoth & ytoth<.
pwcorr ytoth ytot_p_h ytoth_pi_exp if a1==1 & ytot_p_h<ytoth & ytoth<. [fw=factor_all]
sum ytoth ytot_p_h ytoth_pi_exp if a1==1 & ytot_p_h>ytoth & ytot_p_h<.
pwcorr ytoth ytot_p_h ytoth_pi_exp if a1==1 & ytot_p_h>ytoth & ytot_p_h<. [fw=factor_all]
drop ytoth_pi_exp

sum simu_exp_efh [fw=${factor_op}], d
replace simu_exp_efh = min(r(p99), simu_exp_efh) if simu_exp_efh<.
local cond_vars "zona2 vivprop tr_edad2 tedu desem quintile_h"
bysort `cond_vars': egen cons_max = pctile(simu_exp_efh), p(97)
replace simu_exp_efh = min(cons_max, simu_exp_efh) if simu_exp_efh<.
drop cons_max

sum ytot_p_h if a1==1 [fw=${factor_op}]
local y_mean=r(mean)
sum simu_exp_efh if a1==1 [fw=${factor_op}]
local y_exp=r(mean)
if `y_exp'>`y_mean' {
replace simu_exp_efh = simu_exp_efh*(`y_mean'/`y_exp')
}
//
g mc_inc_sim = mpc_inc_`var_c'
g mc_sdi_sim = mpc_sdi_`var_c'
drop ytoth_cons *durable* sd_equi_c* mpc_inc_* equi_c_* pir_* pir2_*
//
end
