# Supplementary material for: Data article “Explaining the cyclical volatility of consumer debt risk using a heterogeneous agents model: The case of Chile”
Source: Data Brief. 2019 May 30;25:103915. doi: 10.1016/j.dib.2019.103915 (PMC6557751; doi:10.1016/j.dib.2019.103915)
Supplement: Multimedia component 2 [file mmc2.zip › SimulationCodes/figures/CDebt_EFH_Banks.do]

program drop _all
clear
clear matrix
clear mata
drop _all
capture log close
set more off
adopath + E:\usuarios_stata\cmadeira\ado_personal

// 0 - Define paths and format basic data
run "$pathdo2\mean_wgts2.do" 
global factor_op "factor_all"
global data_save "hist_dynamic_un0"  //hist_dynamic_un0 hist_dynamic_un dynamic_un or dynamic_un0
global data_save_emp "emp1"
global ln_inc_e 1 // 0 - Income is Normally-distributed, 1 - Income is Log-Normal

local lender0 "nonbanks"
local lender1 "banks"

forv lnr=0/1 {  // `lender`lnr''
// Weights for evaluating Consumer Portfolios
local fe_n1 "hh_wgts"
local fe_n2 "debt_wgts"
local fe_n3 "inc_wgts"
//  List of possible Bank Customer Segments
// Favorite options 8 (best) or 10, then 9, 12, 11, 6, 5, 3
local List2_3 "debtor_nobanco educ"
local List2_5 "educ tr_edad2"
local List2_6 "quintile_h tr_edad2"
local List2_8 "debtor_nobanco quintile_h"
local List2_9 "debtor_nobanco educ quintile_h"
local List2_10 "quintile_h"
local List2_11 "sexo zona2 sector_ind tr_edad2 educ quintile_h"
local List2_12 "zona2 tr_edad2 educ quintile_h"
quietly {
forv fe =1/3 {
foreach v_l of numlist 8 9 12 11 3 { // 8 10 9 12 11 6 5 3 // v_l =1/12
use "$path4b\\${data_save}.dta", clear
qui describe `List2_`v_l'', fullnames varlist
local list_var = r(varlist)
capture keep if debtor_banco==`lnr'
capture keep if debtor==1
drop if d_dna==0
keep if a1==1
g factor_pop_sim = ceil(${factor_op})
g factor_debt_sim = ceil(${factor_op}*d_dna/35000)
quietly { // adjust factors to reflect demographic changes in population
g hh_wgts = ceil(${factor_op})
g debt_wgts = ceil(${factor_op}*d_dna/35000) //min or max(d_dna_per_sim,d_dna_sim)
g inc_wgts = ceil(${factor_op}*exp(y_c_or_sim)/100000) //min or max(d_dna_per_sim,d_dna_sim)
capture drop _merge
}
collapse (sum) constant [fw=`fe_n`fe''], by(`list_var') 
egen total_customers = total(constant)
replace constant = constant/total_customers
rename constant portfolio_share
save "$path_p\\`fe_n`fe''\\hhs_all`lender`lnr''_`v_l'.dta", replace
}
}
}
//   //   //

//  List of simulated portfolios
// Favorite options 8 (best) or 10, then 9, 12, 11, 6, 5, 3
local List_1 "constant debtor"
local List_2 "constant debtor debtor_banco debtor_nobanco"
local List_3 "constant debtor debtor_banco debtor_nobanco educ"
local List_4 "debtor unemployed sector_ind"
local List_5 "debtor educ tr_edad2"
local List_6 "debtor quintile_h tr_edad2"
local List_7 "debtor unemployed quintile_h tr_edad2"
local List_8 "constant debtor debtor_banco debtor_nobanco quintile_h"
local List_9 "constant debtor debtor_banco debtor_nobanco educ quintile_h"
local List_10 "debtor quintile_h"
local List_11 "debtor sexo zona2 sector_ind tr_edad2 educ quintile_h"
local List_12 "debtor zona2 tr_edad2 educ quintile_h"

global scenario_op 0 // 0 - Baseline results "baseline_8q_m", 1 - 25% Lower maturities "test_6q_m",
// 2 - if interest rates were 5.1% higher (1 IQR) "test_25i_c_cp", 3 - If debt ceilings were lowered 25% "test_75_dc"
local scenario_plist "baseline_8q_m test_6q_m test_25i_c_cp test_75_dc"

quietly {
*forv sc=0/3 { //  0/6
local sc=0
global scenario_op = `sc'
local word_nr = 1+`sc' 
local word_save = word("`scenario_plist'",`word_nr')
global scenario_save "`word_save'"

forv fe =1/3 {
foreach v_l of numlist 8 9 12 11 3 { // 8 10 9 12 11 6 5 3  // v_l =1/12
use "$path4b\sims_scenarios\\`fe_n`fe''\\${scenario_save}\\${data_save}_all_efh_`v_l'.dta", clear
capture keep if debtor_banco==`lnr'
capture keep if debtor==1
drop if d_dna_sim==0
joinby `List2_`v_l'' using "$path_p\\`fe_n`fe''\\hhs_all`lender`lnr''_`v_l'.dta", unmatched(none) update
bysort year quarter: egen adjust_p = total(portfolio_share)
replace portfolio_share = portfolio_share/adjust_p
drop adjust_p

// ENPL and NPL simulated measures
sum enpl_sim def_amt2_max8_sim d_dna_sim def_max_sim
g def_rate_sim = (enpl_sim/ d_dna_sim)
g def_rate2_sim = 8*def_amt2_max8_sim  //def_amt2_max8_sim/ max(d_dna_per_sim, d_dna_sim)
replace def_rate_sim = (1/3)*def_rate_sim+(2/3)*def_rate2_sim
replace def_rate_sim = def_rate_sim*portfolio_share
replace def_max_sim = def_max_sim*portfolio_share
collapse (sum) def_max_sim def_rate_sim (mean) total_customers, by(year quarter)

egen time = group(year quarter)
g a1 = 1
mean_wgts def_max_sim_all def_max_sim time total_customers 
mean_wgts def_rate_sim_all def_rate_sim time total_customers
g inv_npl=1-def_max_sim
g inv_npl_all=1-def_max_sim_all
g inv_enpl=1-def_rate_sim
g inv_enpl_all=1-def_rate_sim_all
tsset time
foreach var_bk of varlist inv_npl-inv_enpl_all {
g lag =L.`var_bk'
g d_`var_bk'=`var_bk'-lag
drop lag
}
//
egen mean0 = mean(def_rate_sim)
g def_rate_sim2 =ln(def_rate_sim/ mean0 )  
egen mean1 = mean(def_max_sim)
g def_max_sim2 =ln(def_max_sim/ mean1 ) 
drop mean0 mean1 a1
label var def_max_sim "Simulated NPL"
label var def_rate_sim "Simulated Expenses of NPL"
label var def_max_sim_all "Simulated NPL: System"
label var def_rate_sim_all "Simulated Expenses of NPL: System"
label var def_max_sim2 "Simulated NPL"
label var def_rate_sim2 "Simulated Expenses of NPL"    //   /* */  //   //   //  //      //   //
tsset time
if ${scenario_op}==0 {  // Only Baseline
save "$path_p\\`fe_n`fe''\\hhs_all`lender`lnr''_str`v_l'.dta", replace
}
save "$path_p\\${scenario_save}\\`fe_n`fe''\\hhs_all`lender`lnr''_str`v_l'.dta", replace
}
}
// 
*}
}
//  //
local fe = 2
local v_l = 8 
local sc=0
local word_nr = 1+`sc' 
local word_save = word("`scenario_plist'",`word_nr')
global scenario_save "`word_save'"
use "$path4b\sims_scenarios\\`fe_n`fe''\\${scenario_save}\\${data_save}_all_efh_`v_l'.dta", clear
capture keep if debtor==1
capture keep if debtor_banco==`lnr'
keep if year==2012
keep if quarter==4
g def_rate_sim = (enpl_sim/ d_dna_sim)
g def_rate2_sim = 8*def_amt2_max8_sim  //def_amt2_max8_sim/ max(d_dna_per_sim, d_dna_sim)
replace def_rate_sim = (1/3)*def_rate_sim+(2/3)*def_rate2_sim
local names "min max mean p10 p25 p50 p75 p90"
foreach x of local names {
g def_max_sim_`x' = def_max_sim
g def_rate_sim_`x' = def_rate_sim
}
keep if debtor_banco==`lnr'
*collapse (min) *_min (max) *_max (mean) *_mean (p10) *_p10 *(p25) *_p25 (p50) *_p50 (p75) *_p75 (p90) *_p90  [fw=ceil(factor_debt_sim)], by(quintile_h)
save "$path_p\\${scenario_save}\\`fe_n`fe''\\NPL_ENPL_HHquintiles_`lender`lnr''.dta", replace  //System
}
//    //    //
