# Supplementary material for: Data article “Explaining the cyclical volatility of consumer debt risk using a heterogeneous agents model: The case of Chile”
Source: Data Brief. 2019 May 30;25:103915. doi: 10.1016/j.dib.2019.103915 (PMC6557751; doi:10.1016/j.dib.2019.103915)
Supplement: Multimedia component 2 [file mmc2.zip › SimulationCodes/figures/CDebt_Graphs_Banks.do]

set more off
// Weights for evaluating Consumer Portfolios
local fe_n1 "hh_wgts"
local fe_n2 "debt_wgts"
local fe_n3 "inc_wgts"
//  List of simulated portfolios  best option: 11+12
// Favorite options 8 (best) or 10, then 9, 12, 11, 6, 5, 3
local List_1 "constant debtor"
local List_2 "constant debtor debtor_banco debtor_nobanco"
local List_3 "constant debtor debtor_banco debtor_nobanco educ"
local List_4 "debtor unemployed sector_ind"
local List_5 "debtor educ tr_edad2"
local List_6 "debtor quintile_h tr_edad2"
local List_7 "debtor unemployed quintile_h tr_edad2"
local List_8 "constant debtor debtor_banco debtor_nobanco quintile_h"
local List_9 "constant debtor debtor_banco debtor_nobanco educ quintile_h"
local List_10 "debtor quintile_h"
local List_11 "debtor sexo zona2 sector_ind tr_edad2 educ quintile_h"
local List_12 "debtor zona2 tr_edad2 educ quintile_h"

global scenario_op 0 // 0 - Baseline results "baseline_8q_m", 1 - 25% Lower maturities "test_6q_m",
// 2 - if interest rates were 5.1% higher (1 IQR) "test_25i_c_cp", 3 - If debt ceilings were lowered 25% "test_75_dc"
local scenario_plist "baseline_8q_m test_6q_m test_25i_c_cp test_75_dc"

local lender1 "banks"
local lnr=1 
quietly {
local sc=0
global scenario_op = `sc'
local word_nr = 1+`sc' 
local word_save = word("`scenario_plist'",`word_nr')
global scenario_save "`word_save'"
local fe = 2 //forv fe =1/3 {
use "$path_p\\`fe_n`fe''\\hhs_all`lender`lnr''_str11.dta", clear
append using "$path_p\\`fe_n`fe''\\hhs_all`lender`lnr''_str12.dta"
collapse *_sim *all, by(year quarter)
generate date_quarter = yq(year, quarter)
format %tq date_quarter
tsset date_quarter

rename year year_q
joinby year quarter using "$path_p\NPL_ENPL_series\cartera_vencida_sbif.dta", unmatched(both) update
rename year year
tab _merge
drop _merge
joinby year quarter using "$path_p\NPL_ENPL_series\provisiones_totales_yq.dta", unmatched(both) update
tab _merge
drop _merge
drop if def_max_sim==.
sum def_max_sim def_rate_sim def_max_sim_all def_rate_sim_all unemployment deliquency_rate deliquency_rate_fw8 gasto_coloc gasto_coloc_sm gasto_coloc_fw8
pwcorr def_max_sim def_rate_sim def_max_sim_all def_rate_sim_all unemployment deliquency_rate deliquency_rate_fw8 gasto_coloc gasto_coloc_sm gasto_coloc_fw8

reg deliquency_rate def_max_sim_all
predict p1
replace deliquency_rate = p1 if deliquency_rate==.
reg deliquency_rate_fw8 def_max_sim_all 
predict p2
replace deliquency_rate_fw8 = p2 if deliquency_rate_fw8==.
reg gasto_coloc_fw8 def_rate_sim
predict p0
replace gasto_coloc_fw8 = p0 if gasto_coloc_fw8==.
reg gasto_coloc def_rate_sim
predict p3
replace gasto_coloc = p3 if gasto_coloc==.
drop p0 p1 p2 p3

reg def_max_sim def_rate_sim deliquency_rate deliquency_rate_fw8 gasto_coloc gasto_coloc_fw8
predict delinquency_system

g def_max_sim_v = def_max_sim   //
g def_rate_sim_v = def_rate_sim
g gasto_coloc_fw8_v = gasto_coloc_fw8  //
sum def_max_sim, d
replace def_max_sim = ln(def_max_sim/r(mean))
sum def_rate_sim, d
replace def_rate_sim = ln(def_rate_sim/r(mean))

reg def_max_sim deliquency_rate deliquency_rate_fw8 delinquency_system gasto_coloc_fw8
predict ppp
replace delinquency_system = ppp

sum gasto_coloc_fw8, d
replace gasto_coloc_fw8 = ln(gasto_coloc_fw8/r(mean))
drop ppp

g delinquency_system_v = delinquency_system  //   //
sum def_max_sim_v 
replace delinquency_system_v = r(mean)*exp(delinquency_system_v)
sum def_rate_sim_v
local r1 = r(mean)
sum gasto_coloc_fw8_v
local r2 = r(mean)
local r3 = (`r1'+`r2')/2
replace gasto_coloc_fw8_v =   ln(gasto_coloc_fw8_v/`r2')
replace gasto_coloc_fw8_v =   `r3'*exp(gasto_coloc_fw8_v)   

replace def_rate_sim_v =   ln(def_rate_sim_v/`r1')
replace def_rate_sim_v =   `r3'*exp(def_rate_sim_v)
label var def_max_sim_v "Simulated"
label var def_rate_sim_v "Simulated"
label var def_max_sim "Simulated"
label var def_rate_sim "Simulated"
label var delinquency_system "Historical"
label var delinquency_system_v "Historical"
label var gasto_coloc_fw8 "Historical"
label var gasto_coloc_fw8_v "Historical"   //   //
tsset date_quarter
drop if date_quarter>211
drop if year>2012
save "$path_p\hhs_all`lender`lnr''_str.dta", replace

use "$path_p\hhs_all`lender`lnr''_str.dta", clear
tsline def_max_sim delinquency_system, saving(graph1, replace) legend(cols(2) span  forcesize) ///
xlabel(120(12)211) xtitle("") ytitle("") title("Non-Performing Loans (NPL)") graphregion(color(white) margin(small)) //lp("l" "_...") lwidth(medthick medthick)
graph export "$path_e1\`lender`lnr''0_npl_st.emf", replace
graph export "$path_e1\`lender`lnr''0_npl_st.png", replace

tsline def_rate_sim gasto_coloc_fw8, saving(graph2, replace) legend(off span  forcesize) ///
xlabel(120(12)211) xtitle("") ytitle("") title("Expenses with NPL") graphregion(color(white) margin(small)) //lp("l" "_...") lwidth(medthick medthick)
graph export "$path_e1\`lender`lnr''0_enpl_st.emf", replace
graph export "$path_e1\`lender`lnr''0_enpl_st.png", replace

graph combine graph1.gph graph2.gph, ysize(4.4) xsize(9.5) imargin(0 0 0 0) graphregion(color(white) margin(vsmall))
graph export "$path_e1\`lender`lnr''0_npl_enpl.emf", replace
graph export "$path_e1\`lender`lnr''0_npl_enpl.png", replace

tsline def_max_sim_v delinquency_system_v, saving(graph1, replace) lp("l" "_...") lwidth(medthick medthick) legend(cols(2) span  forcesize) ///
xlabel(120(13)211) xtitle("") ytitle("") title("Non-Performing Loans (NPL)") graphregion(color(white) margin(small)) 
tsline def_rate_sim_v gasto_coloc_fw8_v, saving(graph2, replace) lp("l" "_...") lwidth(medthick medthick) legend(off span  forcesize) ///
xlabel(120(13)211) xtitle("") ytitle("") title("Expenses with NPL") graphregion(color(white) margin(small)) 
graph combine graph1.gph graph2.gph, ysize(4.4) xsize(9.5) imargin(0 0 0 0) graphregion(color(white) margin(vsmall)) 
graph export "$path_e1\\`lender`lnr''2_npl_enpl.emf", replace
graph export "$path_e1\\`lender`lnr''2_npl_enpl.png", replace     //     //   //
}
sum def_max_sim delinquency_system def_rate_sim gasto_coloc_fw8, d
sum def_max_sim delinquency_system def_rate_sim gasto_coloc_fw8
pwcorr def_max_sim delinquency_system def_rate_sim gasto_coloc_fw8
sum def_max_sim_v delinquency_system_v def_rate_sim_v gasto_coloc_fw8_v, d
sum def_max_sim_v delinquency_system_v def_rate_sim_v gasto_coloc_fw8_v
pwcorr def_max_sim_v delinquency_system_v def_rate_sim_v gasto_coloc_fw8_v
pwcorr def_max_sim_v delinquency_system_v def_rate_sim_v gasto_coloc_fw8_v if year>=1997
pwcorr def_max_sim_v delinquency_system_v def_rate_sim_v gasto_coloc_fw8_v if year>=1996
pwcorr def_max_sim delinquency_system def_rate_sim gasto_coloc_fw8  if year>=1997
pwcorr def_max_sim delinquency_system def_rate_sim gasto_coloc_fw8  if year>=1996
local r4=`r1'/`r3'
display(`r4')
clear
