# Supplementary material for: Data article “Explaining the cyclical volatility of consumer debt risk using a heterogeneous agents model: The case of Chile”
Source: Data Brief. 2019 May 30;25:103915. doi: 10.1016/j.dib.2019.103915 (PMC6557751; doi:10.1016/j.dib.2019.103915)
Supplement: Multimedia component 2 [file mmc2.zip › SimulationCodes/figures/CDebt_Graphs_NonBanks_All.do]

set more off
// Weights for evaluating Consumer Portfolios
local fe_n1 "hh_wgts"
local fe_n2 "debt_wgts"
local fe_n3 "inc_wgts"
//  List of simulated portfolios  best option: 11+12
// Favorite options 8 (best) or 10, then 9, 12, 11, 6, 5, 3
local List_1 "constant debtor"
local List_2 "constant debtor debtor_banco debtor_nobanco"
local List_3 "constant debtor debtor_banco debtor_nobanco educ"
local List_4 "debtor unemployed sector_ind"
local List_5 "debtor educ tr_edad2"
local List_6 "debtor quintile_h tr_edad2"
local List_7 "debtor unemployed quintile_h tr_edad2"
local List_8 "constant debtor debtor_banco debtor_nobanco quintile_h"
local List_9 "constant debtor debtor_banco debtor_nobanco educ quintile_h"
local List_10 "debtor quintile_h"
local List_11 "debtor sexo zona2 sector_ind tr_edad2 educ quintile_h"
local List_12 "debtor zona2 tr_edad2 educ quintile_h"

global scenario_op 0 // 0 - Baseline results "baseline_8q_m", 1 - 25% Lower maturities "test_6q_m",
// 2 - if interest rates were 5.1% higher (1 IQR) "test_25i_c_cp", 3 - If debt ceilings were lowered 25% "test_75_dc"
local scenario_plist "baseline_8q_m test_6q_m test_25i_c_cp test_75_dc"

local r4=1.2980
local lender0 "nonbanks"
local lnr=0
quietly {
local sc=0
global scenario_op = `sc'
local word_nr = 1+`sc' 
local word_save = word("`scenario_plist'",`word_nr')
global scenario_save "`word_save'"
local fe = 2 //forv fe =1/3 {

use "$path_p\\`fe_n`fe''\\hhs_all`lender`lnr''_str11.dta", clear
append using "$path_p\\`fe_n`fe''\\hhs_all`lender`lnr''_str12.dta"
collapse *_sim *all, by(year quarter)
generate date_quarter = yq(year, quarter)
format %tq date_quarter
tsset date_quarter

g def_max_sim_v = def_max_sim   //
g def_rate_sim_v = def_rate_sim
sum def_max_sim, d
replace def_max_sim = ln(def_max_sim/r(mean))
sum def_rate_sim, d
replace def_rate_sim = ln(def_rate_sim/r(mean))
replace def_rate_sim_v =   `r4'*def_rate_sim_v
label var def_max_sim_v "NPL"
label var def_rate_sim_v "ENPL"
label var def_max_sim "NPL"
label var def_rate_sim "ENPL"
tsset date_quarter
drop if date_quarter>211
drop if year>2012
save "$path_p\hhs_all`lender`lnr''_str.dta", replace

tsline def_max_sim def_rate_sim, graphregion(color(white) margin(small)) xlabel(120(12)211) xtitle("") ytitle("") title("NPL and ENPL for non-banking institutions")

tsline def_max_sim_v def_rate_sim_v, saving(graph1, replace) lp("l" "_...") lwidth(medthick medthick) xlabel(120(13)211) xtitle("") ytitle("") title("Non-banking lenders") graphregion(color(white) margin(small)) 
clear
}
//  //

global data_save "hist_dynamic_un0"
local v_l=1
use "$path4b\sims_scenarios\\`fe_n`fe''\\${scenario_save}\\${data_save}_all_efh_`v_l'.dta", clear //use "$path_p\\`fe_n`fe''\\hhs_all`lender`lnr''_str`v_l'.dta", clear  //use "$path_p\\${scenario_save}\\`fe_n`fe''\\NPL_ENPL_HHquintiles_`lender`lnr''.dta", clear  //System
capture keep if debtor==1
drop if d_dna_sim==0
drop if cf_dna_sim==0
g def_rate_sim = (enpl_sim/ d_dna_sim)  //g def_rate_sim = def_amt_max_sim/ d_dna_sim
g def_rate2_sim = 8*def_amt2_max8_sim  //def_amt2_max8_sim/ max(d_dna_per_sim, d_dna_sim)
replace def_rate_sim = (1/3)*def_rate_sim+(2/3)*def_rate2_sim  //sum def_rate_sim //g def_rate_sim2 =ln(def_rate_sim/ r(mean) )  //sum def_max_sim  //g def_max_sim2 =ln(def_max_sim/ r(mean) )  
replace def_rate_sim =  `r4'*def_rate_sim
generate date_quarter = yq(year, quarter)
format %tq date_quarter
tsset date_quarter  //label var def_max_sim "NPL"  //label var def_rate_sim "ENPL" //label var def_max_sim2 "NPL"  //label var def_rate_sim2 "ENPL"
keep date_quarter year quarter def_max_sim def_rate_sim
label var def_max_sim "NPL"
label var def_rate_sim "ENPL"
tsline def_max_sim def_rate_sim, saving(graph2, replace) lp("l" "_...") lwidth(medthick medthick) xlabel(120(13)211) xtitle("") ytitle("") title("All lenders") graphregion(color(white) margin(small)) 
graph combine graph1.gph graph2.gph, ysize(4.4) xsize(9.5) imargin(0 0 0 0) graphregion(color(white) margin(vsmall))
graph export "$path_e1\\NonBanks_All2_npl_enpl.emf", replace
graph export "$path_e1\\NonBanks_All2_npl_enpl.png", replace     //     //   //
