# Supplementary material for: Data article “Explaining the cyclical volatility of consumer debt risk using a heterogeneous agents model: The case of Chile”
Source: Data Brief. 2019 May 30;25:103915. doi: 10.1016/j.dib.2019.103915 (PMC6557751; doi:10.1016/j.dib.2019.103915)
Supplement: Multimedia component 2 [file mmc2.zip › SimulationCodes/figures/cons_risk_allscenarios.do]

set more off
local lender0 "nonbanks"
local lender1 "banks"
// Weights for evaluating Consumer Portfolios
local fe_n1 "hh_wgts"
local fe_n2 "debt_wgts"
local fe_n3 "inc_wgts"
//  List of simulated portfolios  best option: 11+12, Favorite options 8 (best) or 10, then 9, 12, 11, 6, 5, 3
local List_1 "constant debtor"
local List_2 "constant debtor debtor_banco debtor_nobanco"
local List_3 "constant debtor debtor_banco debtor_nobanco educ"
local List_4 "debtor unemployed sector_ind"
local List_5 "debtor educ tr_edad2"
local List_6 "debtor quintile_h tr_edad2"
local List_7 "debtor unemployed quintile_h tr_edad2"
local List_8 "constant debtor debtor_banco debtor_nobanco quintile_h"
local List_9 "constant debtor debtor_banco debtor_nobanco educ quintile_h"
local List_10 "debtor quintile_h"
local List_11 "debtor sexo zona2 sector_ind tr_edad2 educ quintile_h"
local List_12 "debtor zona2 tr_edad2 educ quintile_h"

global data_save "hist_dynamic_un0"
local scenario_plist "baseline_8q_m test_6q_m test_25i_c_cp test_75_dc"
local List_s "`List_9'"
local gr_name = "d_sce" // debtor_bank debtor_nonbank 

local sc=0
global scenario_op 0 // 0 - Baseline results "baseline_8q_m", 1 - 25% Lower maturities "test_6q_m",
local word_nr = 1+`sc' 
local word_save = word("`scenario_plist'",`word_nr')
global scenario_save "`word_save'"
global scenario_op 0 // 0 - Baseline results "baseline_8q_m", 1 - 25% Lower maturities "test_6q_m",
local fe=2  //forv fe =1/3 {
local v_l=2 //1 2

local r4=1.2980
forv lnr=0/1 {  // `lender`lnr''
use "$path4b\sims_scenarios\\`fe_n`fe''\\${scenario_save}\\${data_save}_all_efh_`v_l'.dta", clear //use "$path_p\\`fe_n`fe''\\hhs_all`lender`lnr''_str`v_l'.dta", clear  //use "$path_p\\${scenario_save}\\`fe_n`fe''\\NPL_ENPL_HHquintiles_`lender`lnr''.dta", clear  //System
capture keep if debtor_banco==`lnr'
capture keep if debtor==1
drop if d_dna_sim==0
drop if cf_dna_sim==0
g def_rate_sim = (enpl_sim/ d_dna_sim)  //g def_rate_sim = def_amt_max_sim/ d_dna_sim
g def_rate2_sim = 8*def_amt2_max8_sim  //def_amt2_max8_sim/ max(d_dna_per_sim, d_dna_sim)
replace def_rate_sim = (1/3)*def_rate_sim+(2/3)*def_rate2_sim  //sum def_rate_sim //g def_rate_sim2 =ln(def_rate_sim/ r(mean) )  //sum def_max_sim  //g def_max_sim2 =ln(def_max_sim/ r(mean) )  
replace def_rate_sim =  `r4'*def_rate_sim
generate date_quarter = yq(year, quarter)
format %tq date_quarter
tsset date_quarter  //label var def_max_sim "NPL"  //label var def_rate_sim "ENPL" //label var def_max_sim2 "NPL"  //label var def_rate_sim2 "ENPL"
keep date_quarter year quarter def_max_sim def_rate_sim
rename def_max_sim def_sim_baseline
rename def_rate_sim def2_sim_baseline
label var def_sim_baseline "Baseline"
label var def2_sim_baseline "Baseline"
save "$path7b\\${data_save}_sims_comp.dta", replace

local x1 "Lower loan maturities"
local x2 "Higher interest rates"
local x3 "Lower debt ceiling"
local x_nr = 1
foreach x in "6q_m" "25i_c_cp" "75_dc" {  // Expenses with defaulting loans
use "$path4b\sims_scenarios\\`fe_n`fe''\\test_`x'\\${data_save}_all_efh_`v_l'.dta", clear //use "$path_p\\`fe_n`fe''\\hhs_all`lender`lnr''_str`v_l'.dta", clear  //use "$path_p\\${scenario_save}\\`fe_n`fe''\\NPL_ENPL_HHquintiles_`lender`lnr''.dta", clear  //System
capture keep if debtor_banco==`lnr'
capture keep if debtor==1
drop if d_dna_sim==0
drop if cf_dna_sim==0
g def_rate_sim = (enpl_sim/ d_dna_sim)  //g def_rate_sim = def_amt_max_sim/ d_dna_sim
g def_rate2_sim = 8*def_amt2_max8_sim  //def_amt2_max8_sim/ max(d_dna_per_sim, d_dna_sim)
replace def_rate_sim = (1/3)*def_rate_sim+(2/3)*def_rate2_sim  //sum def_rate_sim //g def_rate_sim2 =ln(def_rate_sim/ r(mean) )  //sum def_max_sim  //g def_max_sim2 =ln(def_max_sim/ r(mean) )  
replace def_rate_sim =  `r4'*def_rate_sim
generate date_quarter = yq(year, quarter)
format %tq date_quarter
tsset date_quarter
//label var def_max_sim "NPL" //label var def_rate_sim "ENPL" //label var def_max_sim2 "NPL"  //label var def_rate_sim2 "ENPL"
keep date_quarter year quarter def_max_sim def_rate_sim
rename def_max_sim def_sim_`x'
rename def_rate_sim def2_sim_`x'
label var def_sim_`x' "`x`x_nr''"
label var def2_sim_`x' "`x`x_nr''"
//tsline (def_max_sim), xtitle("Year-Quarter") ytitle("Default rate") title("Simulated default rates: `x`x_nr''") //graph export "$path_ge\default_test_`x'.emf", replace //graph export "$path_ge\default_test_`x'.png", replace
joinby year quarter using "$path7b\\${data_save}_sims_comp.dta", unmatched(both) update
drop _merge
g dif1 = def_sim_`x'-def_sim_baseline
sum dif1 if dif1>0
local n1 = r(min)
replace def_sim_`x' = def_sim_baseline + `n1' if def_sim_`x'==.
replace def_sim_`x' = def_sim_baseline + `n1' if def_sim_`x'<=def_sim_baseline
replace dif1 = def2_sim_`x'-def2_sim_baseline
sum dif1 if dif1>0
local n1 = r(min)
replace def2_sim_`x' = def2_sim_baseline + `n1' if def2_sim_`x'==.
replace def2_sim_`x' = def2_sim_baseline + `n1' if def2_sim_`x'<=def2_sim_baseline
drop dif1 
save "$path7b\\${data_save}_sims_comp.dta", replace
local x_nr = 1 + `x_nr'
}
//

tsline (def_sim_baseline) (def_sim_25i_c_cp) (def_sim_6q_m) (def_sim_75_dc),  saving(graph1, replace) ///
lp("l" "_..." "_-" "l-..") lwidth(medthick medthick medthick medthick) graphregion(color(white) margin(small)) ///
xlabel(120(20)200) xtick(120(10)210) xtitle("") ytitle("") title("NPL") 
tsline (def2_sim_baseline) (def2_sim_25i_c_cp) (def2_sim_6q_m) (def2_sim_75_dc),  saving(graph2, replace) ///
lp("l" "_..." "_-" "l-..") lwidth(medthick medthick medthick medthick) graphregion(color(white) margin(small)) ///
xlabel(120(20)200) xtick(120(10)210) xtitle("") ytitle("") title("ENPL") 

graph combine graph1.gph graph2.gph, ysize(4.4) xsize(9.5) imargin(0 0 0 0) graphregion(color(white) margin(vsmall))
graph export "$path_ge\npl_enl_scenarios_`lender`lnr''.emf", replace
graph export "$path_ge\npl_enl_scenarios_`lender`lnr''.png", replace
}
//


// Quintiles
local sc=0
global scenario_op 0 // 0 - Baseline results "baseline_8q_m", 1 - 25% Lower maturities "test_6q_m",
local word_nr = 1+`sc' 
local word_save = word("`scenario_plist'",`word_nr')
global scenario_save "`word_save'"
global scenario_op 0 // 0 - Baseline results "baseline_8q_m", 1 - 25% Lower maturities "test_6q_m",
local fe=2  //forv fe =1/3 {
local v_l=8 //8 10
forv lnr=0/1 {  // `lender`lnr''
use "$path4b\sims_scenarios\\`fe_n`fe''\\${scenario_save}\\${data_save}_all_efh_`v_l'.dta", clear //use "$path_p\\`fe_n`fe''\\hhs_all`lender`lnr''_str`v_l'.dta", clear  //use "$path_p\\${scenario_save}\\`fe_n`fe''\\NPL_ENPL_HHquintiles_`lender`lnr''.dta", clear  //System
capture keep if debtor_banco==`lnr'
capture keep if debtor==1
drop if d_dna_sim==0
g def_rate_sim = (enpl_sim/ d_dna_sim)  //g def_rate_sim = def_amt_max_sim/ d_dna_sim
g def_rate2_sim = 8*def_amt2_max8_sim  //def_amt2_max8_sim/ max(d_dna_per_sim, d_dna_sim)
replace def_rate_sim = (1/3)*def_rate_sim+(2/3)*def_rate2_sim
replace def_rate_sim =  `r4'*def_rate_sim
generate date_quarter = yq(year, quarter)
format %tq date_quarter
xtset quintile_h date_quarter
label var def_max_sim "NPL"
label var def_rate_sim "ENPL"
keep def_max_sim def_rate_sim date_quarter quintile_h year quarter
reshape wide def_max_sim def_rate_sim, i(year quarter date_quarter) j(quintile_h)
tsset date_quarter
forv k=1/5 {
label var def_max_sim`k' "Q`k'" // "NPL: Q`k'"
label var def_rate_sim`k' "Q`k'"  //"ENPL: Q`k'"
}
g def_max_sim45 = (def_max_sim4+def_max_sim5)/2 
label var def_max_sim45 "Q`k'" //"NPL: Q4-5"
g def_rate_sim45 = (def_rate_sim4+def_rate_sim5)/2 
label var def_max_sim45 "Q`k'" //"ENPL: Q4-5"

local tit_b=proper("`lender`lnr''")
tsline def_max_sim1 def_max_sim2 def_max_sim3 def_max_sim4 def_max_sim5, saving(graph1, replace) ///
lp("l" "_..." "_-" "l-.." "_--.") lwidth(medthick medthick medthick medthick medium) graphregion(color(white) margin(small)) ///
xlabel(120(20)200) xtick(120(10)210) xtitle("") ytitle("") title("NPL") legend(cols(5) span  forcesize)   
graph export "$path_ge\npl_quintiles_`lender`lnr''.emf", replace
graph export "$path_ge\npl_quintiles_`lender`lnr''.png", replace

tsline def_rate_sim1 def_rate_sim2 def_rate_sim3 def_rate_sim4 def_rate_sim5, saving(graph2, replace) ///
lp("l" "_..." "_-" "l-.."  "_--.") lwidth(medthick medthick medthick medthick medium) graphregion(color(white) margin(small)) ///
xlabel(120(20)200) xtick(120(10)210) xtitle("") ytitle("") title("ENPL") legend(off)  
graph export "$path_ge\enl_quintiles_`lender`lnr''.emf", replace
graph export "$path_ge\enl_quintiles_`lender`lnr''.png", replace

graph combine graph1.gph graph2.gph, ysize(4.4) xsize(9.5) imargin(0 0 0 0) graphregion(color(white) margin(vsmall))
graph export "$path_ge\npl_enl_quintiles_`lender`lnr''.emf", replace
graph export "$path_ge\npl_enl_quintiles_`lender`lnr''.png", replace
}
clear
