# Supplementary material for: Data article “Explaining the cyclical volatility of consumer debt risk using a heterogeneous agents model: The case of Chile”
Source: Data Brief. 2019 May 30;25:103915. doi: 10.1016/j.dib.2019.103915 (PMC6557751; doi:10.1016/j.dib.2019.103915)
Supplement: Multimedia component 2 [file mmc2.zip › SimulationCodes/figures/consumption_graphs.do]

set more off
local gr_name = "all" // all debtor debtor_bank debtor_nonbank 
global data_save "hist_dynamic_un0"

use "$path_p2\baseline_8q_m\\${data_save}_all_efh_1.dta", clear   //   /**/
drop if debtor==.
g pop = ceil(y_c_or_sim/10000)  //d_dna_sim exp(y_c_or_sim)
g consumption_decline = ln( cons_final_sim /cons_0_sim)
replace consumption_decline = abs(consumption_decline)
collapse (mean) consumption_decline *_sim [fw=pop], by(year quarter)  //`List_s'
generate date_quarter = yq(year, quarter)
save "$path_ge\data_temp.dta", replace
use "$path5b\baseline_8q_m\\${data_save}_all_efh_1.dta", clear   //   /**/
drop if debtor==.
g pop = ceil(y_c_or_sim/10000)  //d_dna_sim exp(y_c_or_sim)
g consumption_decline = ln( cons_final_sim /cons_0_sim)
replace consumption_decline = abs(consumption_decline)
collapse (mean) consumption_decline *_sim [fw=pop], by(year quarter)  //`List_s'
generate date_quarter = yq(year, quarter)
save "$path_ge\data_temp2.dta", replace
use "$path_ge\data_temp.dta", clear
joinby date_quarter year quarter using "$path_ge\data_temp2.dta", unmatched(both) update
drop _merge
format %tq date_quarter
tsset date_quarter
tsline (consumption_decline), saving(graph1, replace) xlabel(120(20)200) xtick(120(10)210) graphregion(color(white) margin(small)) ///
xtitle("Year-Quarter") ytitle("Consumption decline") title("Income Weighted Consumption Cost") 
graph export "$path_ge\cons_`gr_name'.emf", replace
graph export "$path_ge\cons_`gr_name'.png", replace

*use "$path5b\baseline_8q_m\\${data_save}_all_efh_1.dta", clear   //   /**/
use "$path6b\baseline_8q_m\\${data_save}_all_efh_1.dta", clear   //   /**/
drop if debtor==.
g pop = ceil(y_c_or_sim/10000)  //d_dna_sim exp(y_c_or_sim)
g consumption_decline = ln( cons_final_sim /cons_0_sim)
replace consumption_decline = abs(consumption_decline)
collapse (mean) consumption_decline *_sim [fw=pop], by(year quarter)  //`List_s'
generate date_quarter = yq(year, quarter)
format %tq date_quarter
tsset date_quarter

rename year year_q
joinby year_q quarter using "$path4b\consumer_debt_rci_nr_debtors2.dta", unmatched(master) update 
capture drop _merge
rename quarter quarter_q
joinby year_q quarter_q using "$path4b\uf_trim.dta", unmatched(master) update 
capture drop _merge
rename quarter_q quarter
joinby year_q quarter using "$path4b\tasas_reales2.dta", unmatched(master) update
capture drop _merge
rename year_q year

// better variables: deliquency_rate_fw8 + def_max_sim;  def_rate_sim  + (gasto_coloc_fw8, gpr_c_fw8)
g inflation = L.uf_yrq4 
replace inflation = ln(uf_yrq4/inflation) 
g consumption_growth = L.consumo_nominal
replace consumption_growth = ln(consumo_nominal/consumption_growth)
replace consumption_growth = consumption_growth - inflation
g income_gr = L.ing_sim
replace income_gr = ln(ing_sim/income_gr)
g income_gr_ly = L4.ing_sim
replace income_gr_ly = ln(ing_sim/income_gr_ly)

capture log close
log using "$path_ge\consumption_delinquency_regs.log", replace 

tsfilter hp cons_hp = consumption_growth
reg cons_hp income_gr consumption_decline
reg cons_hp income_gr consumption_decline, vce(robust)
reg consumption_growth income_gr consumption_decline 

tsfilter hp cons_hp2 = consumo_nominal
replace cons_hp2 = cons_hp2/consumo_nominal

reg cons_hp2 income_gr consumption_decline 
reg cons_hp2 income_gr consumption_decline, vce(robust)
reg cons_hp2 income_gr consumption_decline income_gr_ly  i.(quarter), vce(robust)
pwcorr consumption_growth cons_hp cons_hp2 income_gr consumption_decline inflation

sum consumption_growth if consumption_growth>0
replace consumption_growth = consumption_growth + abs(r(min)) +0.01
sum consumption_growth
g consumption_growth2 =ln(consumption_growth/ r(mean) )
sum consumption_decline
g consumption_decline2 =ln(consumption_decline/ r(mean) )
pwcorr consumption_*2
label var consumption_growth2 "Aggregate Consumption Growth"
label var consumption_decline2 "Simulated Consumption Decline"

log close

tsline (consumption_growth2) (consumption_decline2), xtitle("Year-Quarter") graphregion(color(white) margin(small)) ///
ytitle("Consumption growth") title("Aggregate Consumption Growth and Simulated Consumption Decline")

tsline (consumption_decline), saving(graph2, replace) xlabel(120(20)200) xtick(120(10)210) graphregion(color(white) margin(small)) ///
xtitle("Year-Quarter") ytitle("Consumption decline") title("Household Mean Consumption Cost") 
graph export "$path_ge\cons_dc_`gr_name'.emf", replace
graph export "$path_ge\cons_dc_`gr_name'.png", replace

graph combine graph1.gph graph2.gph, ysize(4.4) xsize(9.5) imargin(0 0 0 0) graphregion(color(white) margin(vsmall))
graph export "$path_e1\cons_dc_`gr_name'_inc_mean.emf", replace
graph export "$path_e1\cons_dc_`gr_name'_inc_mean.png", replace

clear
