# Supplementary material for: Data article “Explaining the cyclical volatility of consumer debt risk using a heterogeneous agents model: The case of Chile”
Source: Data Brief. 2019 May 30;25:103915. doi: 10.1016/j.dib.2019.103915 (PMC6557751; doi:10.1016/j.dib.2019.103915)
Supplement: Multimedia component 2 [file mmc2.zip › SimulationCodes/figures/debt_pir_evolution.do]

use "$path4b\delinquency_rates_international.dta", clear
drop if year<1990 
drop if year>2012
generate date_quarter = yq(year_q, quarter)
format %tq date_quarter
tsset date_quarter
label var deliquency_rate_Chile "Chile"
label var deliquency_rate_USA "USA"
label var enpl_usa "E-NPL USA"
label var deliquency_rate_Spain "Spain"

tsline deliquency_rate_Chile deliquency_rate_USA enpl_usa deliquency_rate_Spain, saving(graph3, replace) ///
lp("l" "_..." "_-" "l-..") lwidth(medthick medthick medthick medium) graphregion(color(white) margin(small)) ///
yaxis(1) ylabel(0.5(1.5)6.5, axis(1)) ytick(0.5(0.5)7.0, axis(1)) ytitle("Delinquency Rate", axis(1) margin(right))  ///
xlabel(120(20)200) xtick(120(10)210)  xtitle("Year-Quarter") ///
title("Delinquency by country") legend(cols(2) span  forcesize)   

set more off
global data_save "hist_dynamic_un0"

use "$path4b\sims_scenarios\debt_wgts\baseline_8q_m\\${data_save}_all_efh_1.dta", clear
keep if debtor==1
drop if debtor==.
capture drop _merge
joinby year quarter using "$path4b\gpr_cons_yq.dta", unmatched(master) update
capture drop _merge
joinby year quarter using "$path4b\provisiones_totales_yq", unmatched(master) update 
capture drop _merge
rename year year_q
joinby year_q quarter using "$path4b\cartera_vencida_sbif.dta", unmatched(master) update 
capture drop _merge
joinby year_q quarter using "$path4b\consumer_debt_rci_nr_debtors2.dta", unmatched(master) update 
capture drop _merge

rename quarter quarter_q
joinby year_q quarter_q using "$path4b\uf_trim.dta", unmatched(master) update 
capture drop _merge
rename quarter_q quarter
joinby year_q quarter using "$path4b\tasas_reales2.dta", unmatched(master) update
capture drop _merge
joinby year_q quarter using "$path4b\hh_debt_series.dta", unmatched(master) update
capture drop _merge
rename year_q year
replace deliquency_rate = deliquency_rate/100
replace unemployment = unemployment/100

sum colocaciones_consumo colocaciones_sbif colocaciones_hogares
pwcorr colocaciones_consumo colocaciones_sbif colocaciones_hogares
replace ing_sim = exp(ing_sim)
replace ipc = ipc/100
g dir_c_sim = (colocaciones_consumo/ipc)/ ing_sim
g dir_t_sim = (colocaciones_hogar/ipc) / ing_sim
g dir_t2_sim = mean_cons_debt_series / ing_sim
pwcorr dir_t_sim dir_t2_sim dir_c_sim debt_pir_sim ing_sim

keep year quarter deliquency_rate unemployment debtor d_dna_sim sd_c_sim unemployed_sim d_dna_sim ///
cf_dna_sim debt_pir_sim cons_final_sim mov_cnom4_cons_lag  dir_t2_sim ///
exp_p25_sim cons_0_sim layoffs_sect_sim jobfind_sim unemp_sect_sim ing_sim debtor_sim rci_sim us_rci_sim rec_rate_sim ///
enpl_sim mean_cons_debt_series nr_deudores2 nr_debtors gr_debt_series_0 uf_yrq4 tasa_captaciones13 dir_t_sim dir_c_sim  //mov_creal5 mov_creal4 mov_ar_creal mov_ar_cnominal

drop if year<1990 
drop if year>2012
generate date_quarter = yq(year, quarter)
format %tq date_quarter
tsset date_quarter

foreach k in debt_pir_sim dir_c_sim dir_t_sim dir_t2_sim unemployment deliquency_rate tasa_captaciones13 mov_cnom4_cons_lag {
sum `k' 
replace `k' = ln(`k'/r(mean))
}
label var debt_pir_sim "Consumer DIR"
label var dir_c_sim "Consumer DIR"
label var dir_t_sim "Total DIR"
label var deliquency_rate "Delinquency Rate"
label var unemployment "Unemployment"
label var tasa_captaciones13 "Real interbank funds rate"
label var mov_cnom4_cons_lag "Real coupon rate"   //"Real 12-month coupon rate"

tsline (deliquency_rate) (dir_c_sim) (mov_cnom4_cons_lag) (unemployment), saving(graph4, replace) lp("l" "_..." "_-" "l-..") ///
lwidth(medthick medium medthick medthick) legend(cols(2) span  forcesize) graphregion(color(white) margin(small)) ///
xlabel(120(20)200) xtick(120(10)210) xtitle("Year-Quarter") ///
ytitle("Log-rates") title("Chile: Consumer Delinquency," "Debt to Income, Interest Rates," "and Unemployment (Logs over Mean)")

graph combine graph3.gph graph4.gph
graph export "$path_ge\agg_ch_int2.emf", replace  //title("Fig 1: Aggregate statistics of Consumer Debt Delinquency", span) 
graph export "$path_ge\agg_ch_int2.png", replace
clear
