# Supplementary material for: Data article “Explaining the cyclical volatility of consumer debt risk using a heterogeneous agents model: The case of Chile”
Source: Data Brief. 2019 May 30;25:103915. doi: 10.1016/j.dib.2019.103915 (PMC6557751; doi:10.1016/j.dib.2019.103915)
Supplement: Multimedia component 2 [file mmc2.zip › SimulationCodes/figures/M_Cdebt_System.do]

global path_p "D:\DAT\DPF\Analisis Financiero\Sector Hogares\EFH\Proyectos\2010_Household Risk\graficos_do\Cons_risk"
global path4b "D:\DAT\DPF\Analisis Financiero\Sector Hogares\EFH\Proyectos\2010_Household Risk\simulation_time" 
global path_p2 "$path4b\\sims_scenarios" 
global path5b "$path_p2\\inc_wgts"
global path6b "$path_p2\\hh_wgts"
global path7b "$path_p2\\debt_wgts"
global path_e1 "D:\Docs2\Consumer_debt_paper\graphs" 
global path_ge "D:\Docs2\Consumer_debt_paper\graphs"
global path0 "D:\DAT\DPF\Analisis Financiero\Sector Hogares\EFH\Proyectos\2010_Household Risk\household_risk"
global pathdo2 "$path0\empleo"
global data_save "hist_dynamic_un0"

run "$path_p\debt_pir_evolution.do"
do "$path_p\consumption_graphs.do"
run "$path_p\CDebt_EFH_Banks.do"
do "$path_p\CDebt_Graphs_Banks.do"
run "$path_p\CDebt_Graphs_NonBanks_All.do"
do "$path_p\cons_risk_allscenarios.do"
