# Supplementary material for: Data article “Explaining the cyclical volatility of consumer debt risk using a heterogeneous agents model: The case of Chile”
Source: Data Brief. 2019 May 30;25:103915. doi: 10.1016/j.dib.2019.103915 (PMC6557751; doi:10.1016/j.dib.2019.103915)
Supplement: Multimedia component 2 [file mmc2.zip › SimulationCodes/hist_dynamic_un_households0.do]

global un_inc_q  0 // 1- Include income quintiles for unemployment, 0- Exclude quintiles
global esi_bt_op 0 // // 1 - Use ESI bootstrap sample for unemployment probs, 0 - Use complete ESI sample for unemployment probs
global print_regs 0 // 1- Prints regressions in a log file, 0- Does not print regressions

global un_change 0 // 0 - Does not change unemployment rates of the ESI
global fix_un 0.10 // For stress_test and dynamic_un, unemployment rates are fixed at 10%

global data_save_emp "emp1"
global contemporary_op 0
global wages_sh_op 0  // 1 imposes non-negative income shocks, other numbers do nothing
*global scenario_op 0 // 0 - Baseline results "baseline_8q_m", 1 - 25% Lower maturities "test_6q_m",
// 2 - if interest rates were 25% higher "test_25i_c_cp", 3 - If debt ceilings were lowered 25% "test_75_dc"
// 4 - If there were no unemployment shocks (meaning unemployment risk was the same as in 2006) "test_no_un"
*global scenario_save "baseline_8q_m"
timer clear
timer on 1
/* */
program drop _all
global path_empleo "D:\DAT\DPF\Analisis Financiero\Sector Hogares\EFH\Proyectos\2010_Household Risk\household_risk\empleo"
*run "$path_empleo\esi_labor_stats.do"
*run "$path_empleo\ene_esi_match\M_ene_esi_quintiles.do"
global inc_rig 1 // 1 - Controls for abnormal real or nominal falls in ESI, 2 - Doesn't

program drop _all
run "D:\DAT\DPF\Analisis Financiero\Sector Hogares\EFH\2007\Data\do_files\factores_do\pctile_wgts.do"
run "D:\DAT\DPF\Analisis Financiero\Sector Hogares\EFH\2007\Data\do_files\factores_do\mean_wgts.do"
*run "D:\DAT\DPF\Analisis Financiero\Sector Hogares\EFH\Proyectos\2010_Household Risk\dynamic_vars\format_epf.do"
//
timer off 1
timer list 1
//

program drop _all
clear
clear matrix
clear mata
drop _all
capture log close
*set matsize 800
set mem 750m
set more off
adopath + E:\usuarios_stata\fmartinez\ado_personal
adopath + E:\usuarios_stata\cmadeira\ado_personal

// 0 - Define paths and format basic data
global path0 "D:\DAT\DPF\Analisis Financiero\Sector Hogares\EFH\Proyectos\2010_Household Risk\household_risk"
global path1 "$path0\simulation_time"

global path "$path0\graficos_descriptivos"
global path2 "$path0\graficos_descriptivos\bases"
global path2b "D:\DAT\DPF\Analisis Financiero\Sector Hogares\EFH\Proyectos\2010_Household Risk\household_risk\empleo\bases"
global pathdo2 "$path0\empleo"
global path3 "$path0\simul_empleo_ing"
global path3b "$path0\simul_empleo_ing\bases"
global path4 "$path0\empleo\bases"
global path4b "D:\DAT\DPF\Analisis Financiero\Sector Hogares\EFH\Proyectos\2010_Household Risk\simulation_time"


global data_save "hist_dynamic_un0"
global option_yr "0" // 0 Use default year (2007), >=1 Use year = year_default+${option_yr}, -1 Use most recent year, -2 All years
global option_yr2 "-2" // 0 Use default year (2007), >=1 Use year = year_default+${option_yr}, -1 Use most recent year, -2 All years
global ln_inc_e 1 // 0 - Income is Normally-distributed, 1 - Income is Log-Normal
global path_bs_do "D:\DAT\DPF\Analisis Financiero\Sector Hogares\EFH\Proyectos\2010_Household Risk"
global path_factores "D:\DAT\DPF\Analisis Financiero\Sector Hogares\EFH\2007\Data\Base_trabajo"
global path_bs_results "$path4"

run "$pathdo2\predict_xb_sd.do" // Algorithms necessary
run "$pathdo2\predict_xb_sd2.do" 
run "$pathdo2\predict_xb_sd2_facs.do" 
run "$pathdo2\predict_xb_sd3.do" 
run "$pathdo2\pctile_wgts2.do" 
run "$pathdo2\mean_wgts2.do" 
run "$pathdo2\linear_reg_impute3.do" 
run "$path_bs_do\replicate_data" 
run "$path_bs_do\layoff_jobfind" 
run "$path_bs_do\layoff_jobfind0" 
run "$path_bs_do\income_shock" 
run "$path_bs_do\income_shock0"
run "$path_bs_do\layoff_jobfind_yr" 
run "$path_bs_do\p_income_yr" 
run "$path_bs_do\import_esi_stats"
run "$path_bs_do\simulate_esi_income"
run "$path_bs_do\dynamic_vars\simulate_consumption" 
run "$path_bs_do\simulate_debt_ds_rci" 

run "$path_bs_do\simulate_default_pr" 
run "D:\DAT\DPF\Analisis Financiero\Sector Hogares\EFH\Proyectos\2010_Household Risk\dynamic_vars\simulate_periods.do" 

*do "$path_bs_do\simul_format_efh2"
do "$path_bs_do\simul_format_efh3_0"

// 2 - Replicating EFH with previous ESI income distribution

local option_debt 1 // 1 - Debt probability and debt amount does not adjust for simulated income, 
// 2- Debt probability and debt amount are adjusted for total income 
local option_debt_gr 1 // 0 - No shocks to the Debt amount for person, 1 - Shocks using debt amount of previous years
local option_rci_gr 1 // 0 - No shocks to the RCI for person, 1 - Shocks using aggregate RCI of previous years
local option_rci 2 // 1 - Estimated RCI does not adjust for simulated income and debt, 
// 2- RCI is adjusted for simulated income and debt amount
local option_shock 2 // 1 - Only labor market shocks, 2 - Labor + RCI + nr of debtors

global path "$path0\graficos_descriptivos"
global pathc "D:\DAT\DPF\Analisis Financiero\Sector Hogares\EFH\Proyectos\2010_Household Risk"
global pathbd "$pathc\simulation_time"
global interest_var "mov_cnom4_cons_lag"
global interest_var2 "tasa_captaciones"

*log using "$path4b\test0.log", replace  

use "$path4b\\${data_save}.dta", clear
local period = 1
local year_efh 2006 // Use stats of year 2006 as a reference
local qr_efh 4 // Use stats of year 2006 as a reference
//
import_esi_stats `year_efh' `qr_efh'   // Import income statistics for EFH year-quarter
global qr_ref = `qr_efh'
capture drop _merge
save "$path4b\\$data_save.dta", replace
//
timer clear
timer on 1
forv qr=1/4 { // Import total individual income based on characteristics of individual
forv k=1990/2012 { // Import total individual income based on characteristics of individual
use "$path4b\\${data_save}.dta", clear
global qr_c = `qr'

simulate_esi_income `k' `year_efh'
simulate_debt_ds_rci `k' `year_efh' `option_rci_gr' b_cf
simulate_default_pr `k' `year_efh' b_pr `option_shock'
simulate_periods `k' `year_efh'
compress
keep if a1==1
/*  */
quietly { // adjust factors to reflect demographic changes in population
capture drop _merge
local var_list_fac "year quarter sexo zona2 tr_edad2 educ quintile_h"
joinby `var_list_fac' using "$path2b\qr_pop_x1.dta", update unmatched(master) 
local var_list_fac "sexo zona2 tr_edad2 educ quintile_h"
linear_reg_impute ind_pop_sm "`var_list_fac'"
sum ind_pop_sm if ind_pop_sm>0
replace ind_pop_sm =r(min) if ind_pop_sm<=0
replace ind_pop_sm =1 if ind_pop_sm==.
replace ${factor_op} = ceil(${factor_op}*ind_pop_sm)
g hh_wgts = ceil(${factor_op})
g debt_wgts = ceil(${factor_op}*d_dna_sim/35000) //min or max(d_dna_per_sim,d_dna_sim)
g inc_wgts = ceil(${factor_op}*exp(y_c_or_sim)/100000) //min or max(d_dna_per_sim,d_dna_sim)
capture drop _merge
}
save "$path4b\\${data_save}0.dta", replace


// Now saving each quarter-year simulation into summarizing means conditional on different varlists 
/* */
quietly {
local List_1 "constant debtor"
local List_2 "constant debtor debtor_banco debtor_nobanco"
local List_3 "constant debtor debtor_banco debtor_nobanco educ"
local List_4 "debtor unemployed sector_ind"
local List_5 "debtor educ tr_edad2"
local List_6 "debtor quintile_h tr_edad2"
local List_7 "debtor unemployed quintile_h tr_edad2"
local List_8 "constant debtor debtor_banco debtor_nobanco quintile_h"
local List_9 "constant debtor debtor_banco debtor_nobanco educ quintile_h"
local List_10 "debtor quintile_h"
local List_11 "debtor sexo zona2 sector_ind tr_edad2 educ quintile_h"
local List_12 "debtor zona2 tr_edad2 educ quintile_h"

local fe_n1 "hh_wgts"
local fe_n2 "debt_wgts"
local fe_n3 "inc_wgts"
//
forv fe =1/3 {
forv v_l =1/12 {
use "$path4b\\${data_save}0.dta", clear
qui describe `List_`v_l'', fullnames varlist
local list_var = r(varlist)
collapse (mean) *_sim [fw=`fe_n`fe''], by(year quarter `list_var') //factor_debt_sim ${factor_op}
if `period'==1  {
save "$path4b\sims_scenarios\\`fe_n`fe''\\${data_save}_efh_`v_l'.dta", replace
}
else {
append using "$path4b\sims_scenarios\\`fe_n`fe''\\${data_save}_efh_`v_l'.dta"
sort year quarter
save "$path4b\sims_scenarios\\`fe_n`fe''\\${data_save}_efh_`v_l'.dta", replace
}
if ${esi_bt_op}==0 { 
save "$path4b\sims_scenarios\\`fe_n`fe''\\${scenario_save}\\${data_save}_all_efh_`v_l'.dta", replace
}
}
}
}
//

local period = `period'+1
}
}
timer off 1
timer list 1
//
