# Supplementary material for: Data article “Explaining the cyclical volatility of consumer debt risk using a heterogeneous agents model: The case of Chile”
Source: Data Brief. 2019 May 30;25:103915. doi: 10.1016/j.dib.2019.103915 (PMC6557751; doi:10.1016/j.dib.2019.103915)
Supplement: Multimedia component 2 [file mmc2.zip › SimulationCodes/model_simulation/dynamic_vars/adjust_consumption.do]

// g y_c_or_sim = ytoth_cons   // g sd_c_sim = sd_ln_inc_sect2  // mc_inc_sim   mc_sdi_sim 
// Mean income growth (That is income of 2006-Q4 in proportion of current income
sum  ing_tot_ref [fw=${factor_op}]
local inc_adj = r(mean)
sum ing_tot_ref0 [fw=${factor_op}]
local inc_adj = `inc_adj'/r(mean)


// Intermediate inputs - I assume sh_inc was created in layoff_jobfind0 or layoff_jobfind
quietly {
local option = 12
g sd_ln_inc = sd_ln_ing_tot_ocup
foreach var_inc in sd_ln_inc {
g `var_inc'_w0 = `var_inc'*sh_inc 
bysort folio: egen `var_inc'2_w = total(`var_inc'_w0)

g `var_inc'2_hh0 =  `var_inc' if a2==1 
g `var_inc'2_i0 =  `var_inc' if a1==1 
bysort folio: egen `var_inc'2_hh = mean(`var_inc'2_hh0)
bysort folio: egen `var_inc'2_i = mean(`var_inc'2_i0)

// 2 - These options have a layoff and jobfind probability for everyone (not just employed or unemployed)
if `option'==12 { // Layoff and job-find probability is a income share weighted household average
// if no income use the household head probability, if no household head use the interviewed probability
g `var_inc'_sect_s2 = `var_inc'2_w
replace `var_inc'_sect_s2 = `var_inc'2_hh if `var_inc'_sect_s2==.
replace `var_inc'_sect_s2 = `var_inc'2_i if `var_inc'_sect_s2==.
replace `var_inc'_sect_s2 = 0 if `var_inc'_sect_s2==.
}
//
drop sd_ln_inc `var_inc'_w0 `var_inc'2_w `var_inc'2_hh0 `var_inc'2_i0 `var_inc'2_hh `var_inc'2_i
}
}
//
quietly {
g desem2 = desem
replace desem2 = 1 if desem2==.
foreach x in sd_ln_inc_sect_s2 {  // unemp_rr_sect unemp_sect rr_inc_sect
g `x'2 = `x'
sum `x'2 if  `x'>0
replace `x'2 = max( r(min),  `x'2 )
replace `x'2 = 0 if desem2==1
}
}
//
local inc_adj = 1/`inc_adj'
g y_ps_sim = `inc_adj'*ytot_p_h
sum y_ps_sim if y_ps_sim>0
replace y_ps_sim = log( y_ps_sim + abs(r(min)) + 1000 )

replace y_ps_sim = y_ps_sim - y_c_or_sim // log-income shock
g y_sds_sim = sd_ln_inc_sect_s22 - sd_c_sim // std of log-income shock
replace y_ps_sim = 0 if y_ps_sim ==.
replace y_sds_sim = 0 if y_sds_sim ==.

replace simu_exp_efh_sim = simu_exp_efh_sim*exp( mc_inc_sim*y_ps_sim ) 
replace simu_exp_efh_sim = simu_exp_efh_sim*exp( mc_sdi_sim*y_sds_sim ) 

drop desem2 *_sect_s22
