# Supplementary material for: Data article “Explaining the cyclical volatility of consumer debt risk using a heterogeneous agents model: The case of Chile”
Source: Data Brief. 2019 May 30;25:103915. doi: 10.1016/j.dib.2019.103915 (PMC6557751; doi:10.1016/j.dib.2019.103915)
Supplement: Multimedia component 2 [file mmc2.zip › SimulationCodes/model_simulation/dynamic_vars/allvars_default_pr.do]

pr def allvars_default_pr
    args year year_ref b_pr option_shock per
quietly {
if `per'>1 {
// Calculates simulated default-rates for each dynamic quarter

// 0 - New values of Debt/Permanent Income, DSR (RCI) and censored DSR level
capture drop debt_pi_ratio rci_sim debtor_sim us_rci_sim
capture drop rci_sim debtor_sim us_rci_sim
g debt_pi_ratio = d_dna_per_sim/(12*max(1,ytot_p_h)) // replace d_dna_sim
replace debt_pi_ratio = min(1, debt_pi_ratio)

g debtor_sim = 0 if d_dna_per_sim<=0 & a1==1  // d_dna_sim
replace debtor_sim = 1 if d_dna_per_sim>0 & d_dna_per_sim<. & a1==1  

g rci_sim = min(1,cf_dt_sim/yefec_0) if cf_dt_sim<.  // debtor_sim, cf_dt_sim, yefec_0
g us_rci_sim = (rci_sim>0.75) if rci_sim<.
replace rci_sim= min(0.75, rci_sim) if a1==1 & cf_dt_sim<. & cf_dt_sim>0
*replace rci_sim= rci_sim*(1-us_rci_sim)
replace us_rci_sim = . if debtor_sim==0 | debtor_sim==. | cf_dt_sim<0.01
replace rci_sim = . if debtor_sim==0 | debtor_sim==.  | cf_dt_sim<0.01


// 1 - Default decision and defaut latent variable 
// Now I use ing instead of ing_`per'_sim to avoid increasing default rates due to lower income in previous years
// Therefore now ing is interpreted as a random-effect of the family rather than as a time-varying risk factor

if `option_shock'==1 { // Here debtors are the same as in EFH data
local varlist0 "rci_pend_75 us_rci_75 numh edad hombre_casado genero instituto universidad"
local varlist1 "ing debt_pi_ratio `varlist0' unemp_sect_sim d_z2 d_cc2 d_yr2 d_yr3 d_yr4 d_yr${nr_yrs} constant"
g df_dna_pr_`per'_sim = 0 if cf_dna>0 & cf_dna<.
}
else { // Here debtors were simulated in section 2 above
local varlist0 "rci_sim us_rci_sim numh edad hombre_casado genero instituto universidad"
local varlist1 "ing debt_pi_ratio `varlist0' unemp_sect_sim d_z2 d_cc2 d_yr2 d_yr3 d_yr4 d_yr${nr_yrs} constant"
g df_dna_pr_`per'_sim = 0 if debtor_sim==1
}
qui describe `varlist1', fullnames varlist
local `varlist1'=r(varlist)
//

// 2 - Simulate default probability according to household income, job of interviewed, and demographic characteristics
tempvar var_temp
g `var_temp' = .
local nr_c = colsof(`b_pr')
forv k=1/`nr_c' {
local var_k = word("`varlist1'", `k')
replace `var_temp' = `var_k'
replace df_dna_pr_`per'_sim = df_dna_pr_`per'_sim + (`b_pr'[1,`k'])*`var_temp'
}
//
if `option_shock'==2 {
replace df_dna_pr_`per'_sim = . if debtor_sim==0 | debtor_sim==.
}
//

// 3- Use Normal CDF to obtain mean probabilities of default and mean debt in default
replace df_dna_pr_`per'_sim = normal(df_dna_pr_`per'_sim) if df_dna_pr_`per'_sim<.
// Rid of outliers
sum df_dna_pr_`per'_sim if a1==1 & df_dna_pr_`per'_sim>0 [fw=${factor_op}], d
replace df_dna_pr_`per'_sim = min(r(p95), df_dna_pr_`per'_sim ) if df_dna_pr_`per'_sim<.

if `option_shock'==1 {
g df_dna_amount_`per'_sim = df_dna_pr_`per'_sim*d_dna // debt_na or use df_dna_pr_`per'_sim and cv_dna_pr_`per'_sim
}
if `option_shock'==2 {
g df_dna_amount_`per'_sim = df_dna_pr_`per'_sim*d_dna_per_sim // or use df_dna_pr_`per'_sim and cv_dna_pr_`per'_sim
}
replace df_dna_amount_`per'_sim = 0.50*df_dna_amount_`per'_sim // Usually, bank loses 70% of defaulted debt

capture drop d_dna_0 yefec_0 ln_dna debt_pi_ratio
}
}
//
end
