# Supplementary material for: Data article “Explaining the cyclical volatility of consumer debt risk using a heterogeneous agents model: The case of Chile”
Source: Data Brief. 2019 May 30;25:103915. doi: 10.1016/j.dib.2019.103915 (PMC6557751; doi:10.1016/j.dib.2019.103915)
Supplement: Multimedia component 2 [file mmc2.zip › SimulationCodes/model_simulation/dynamic_vars/amortization_per.do]

pr def amortization_per
    args year year_ref per	
	
quietly {
// 0.0 - parameters
// p_cons, Plazo promedio de deuda de consumo en la familia (meses)
* p_rs // Plazo de deuda en casas comerciales, p_cb // Plazo de credito de consumo bancario 
* p_fin // Plazo de prestamos en financieras y casas comerciales, p_tbco // Plazo de deuda en tarjetas y lineas de credito
// p_cons p_tbco p_rs p_cb p_fin 

local per2 = `per'-1
local per3 = `per2'-1
// 0.1 - First period initiation of variables as 0
if `per'==1 {
g p_rs_m = p_ccom if a1==1
g p_cb_m = p_cbco if a1==1
g p_rs0 = p_ccom if a1==1
g p_cb0 = p_cbco if a1==1

foreach x in a_d2 deuda_cons_banco0 M a_total a_cb deuda_rs0 a_rs deuda_usury0 a_temp {
g `x' = . if a1==1
}
g d_dna_per_sim = d_dna_sim
replace d_dna_per_sim = 0 if a1==1 & d_dna_per_sim==.
replace deuda_cons_banco0 = min(deuda_cb_per, debt_ceiling1-debt_ceiling0, d_dna_per_sim) if a1==1 & d_dna_per_sim<.
replace a_total = min(debt_ceiling0, d_dna_per_sim) if a1==1 // Start with cuota payments - amortized in 1 quarter
g cf_dna0 = max(0,a_total) if a1==1

// First use an estimated value for the banking financial charge
replace M = max(0, int_rate1*deuda_cons_banco0/(1- ((1+int_rate1)^(-p_cb_m)) )) if a1==1 // M payment for banks
*replace M = min(M, max(0,cf_dna_sim*(deuda_cons_banco0/d_dna_per_sim)) ) if a1==1 // M payment for banks
replace cf_dna0 = cf_dna0 + M if a1==1
g M_cb`per2' = M if a1==1
replace a_cb = max(0, M - max(0,deuda_cons_banco0*int_rate1) ) if a1==1
// Now use the actual banking financial charge
replace a_d2 = max(0, 3*cf_cb_per - max(0,deuda_cons_banco0*int_rate1) ) if a1==1 
replace a_cb = max(a_cb, max(0,a_d2) )

// First use an estimated value for the retail store financial charge
replace deuda_rs0 = min(deuda_rs_per, debt_ceiling2-debt_ceiling1, max(0,d_dna_per_sim-deuda_cons_banco0-debt_ceiling0 ) ) if a1==1 & deuda_rs_per<.
replace M = max(0, ${int_rate_nonbanks}*deuda_rs0/(1- ((1+${int_rate_nonbanks})^(-p_rs_m)) )) if a1==1 // M payment for retail stores
*replace M = max(M, max(0, cf_dna_sim*(deuda_rs0/d_dna_per_sim)) ) if a1==1 // M payment for retail stores
replace cf_dna0 = cf_dna0 + M if a1==1
g M_rs`per2' = M if a1==1
replace a_rs = max(0, M - max(0,deuda_rs0*${int_rate_nonbanks}) ) if a1==1
// Now use the actual retail store financial charge
replace a_d2 = max(0, 3*cf_rs_per - max(0,deuda_rs0*${int_rate_nonbanks}) ) if a1==1 
replace a_rs = max(a_rs, max(0,a_d2) )

replace p_rs0 = max(0,p_rs0 -1) if a1==1
replace p_cb0 = max(0,p_cb0 -1) if a1==1

replace cf_dna0 = max(0,cf_dna_sim-(1/3)*cf_dna0) if a1==1
replace cf_dna_sim = max(0,cf_dna_sim-(1/3)*cf_dna0) if a1==1
replace cf_dt_sim = max(0,cf_dt_sim) -(1/3)*max(0,cf_dna0) if a1==1
drop cf_dna0

g i_cb0 = int_rate1
g deuda_cb0 = max(0, deuda_cons_banco0 - max(0,a_cb)-max(0,a_total)) if a1==1
}
//

if `per'>1 { // New debt service is total debt service minus debt service of the previous periods 
*replace deuda_cons_banco0 = min(deuda_cb_per, debt_ceiling1-debt_ceiling0, d_dna_per_sim ) if a1==1 & deuda_cb_per<.
*replace deuda_rs0 = max(deuda_rs_per, debt_ceiling2-debt_ceiling1, max(0,d_dna_per_sim-deuda_cons_banco0 ) ) if a1==1 & deuda_rs_per<.
replace deuda_cons_banco0 = deuda_cb_per if a1==1 & deuda_cb_per<.
*replace deuda_rs0 = deuda_rs_per if a1==1 & deuda_rs_per<.
replace deuda_rs0 = min(deuda_rs_per, max(0,d_dna_per_sim-deuda_cons_banco0-debt_ceiling0 ) ) if a1==1 & deuda_rs_per<.
replace a_total = min(debt_ceiling0, d_dna_per_sim ) if a1==1 // Start with cuota payments - amortized in 1 quarter

// First use an estimated value for the banking financial charge
replace M = M_cb0 if a1==1
replace a_cb = 0 if a1==1 // amortization is 0 by default, then I add each debt
forv k=1/`per2' {
replace M = M + M_cb`k' if a1==1
}
forv k=0/`per2' { // now add individual debt amortization to sum overall amortization
replace a_temp = max(0, max(0,M_cb`k') - max(0, deuda_cb`k'*i_cb`k') ) if a1==1
replace a_cb = a_cb + max(0,a_temp) if a1==1
}
// Now use the actual banking financial charge
replace a_d2 = max(0, 3*cf_cb_per - max(0,min(deuda_cons_banco0,deuda_cb_per)*int_rate1_2) ) if a1==1 
replace a_cb = max(a_cb, 0, a_d2 ) if a1==1 

// First use an estimated value for the retail store financial charge
replace M = M_rs0 if a1==1
forv k=1/`per2' {
replace M = M + M_rs`k' if a1==1
}
// For retail stores it is not necessary to use each individual debt amortization, because interest rates are the same in all debts
replace a_rs = max(0, M - max(0,deuda_rs_per*${int_rate_nonbanks}) ) if a1==1
// Now use the actual retail store financial charge
replace a_d2 = max(0, 3*cf_rs_per -max(0,min(deuda_rs0,deuda_rs_per)*${int_rate_nonbanks}) ) if a1==1 
replace a_rs = max(a_rs, 0, a_d2 ) if a1==1 

forv k=0/`per2' {
replace p_rs`k' = max(0,p_rs`k' -1) if a1==1
replace p_cb`k' = max(0,p_cb`k' -1) if a1==1
}
}
//

replace deuda_usury0 = max(0,d_dna_per_sim-max(0,deuda_rs0,deuda_rs_per)-max(0,deuda_cons_banco0,deuda_cb_per) ) if a1==1
replace deuda_usury0 = min(deuda_usury0, deuda_rs0, deuda_cons_banco0 ) if a1==1  // External lenders avoid too much lending
replace M = (1+${int_rate_usury})*max(0,d_dna_per_sim - deuda_rs0 - deuda_cons_banco0 ) if a1==1 // M payment for usury
 
replace a_total = max(0,a_total) + max(0,a_cb) + max(0,a_rs) + max(0,deuda_usury0) if a1==1
replace p_cb_m = max(0,p_cb_m -1) if a1==1
replace p_rs_m = max(0,p_rs_m -1) if a1==1
if `per'==1 {
drop d_dna_per_sim
}
//
}
//
end
