# Supplementary material for: Data article “Explaining the cyclical volatility of consumer debt risk using a heterogeneous agents model: The case of Chile”
Source: Data Brief. 2019 May 30;25:103915. doi: 10.1016/j.dib.2019.103915 (PMC6557751; doi:10.1016/j.dib.2019.103915)
Supplement: Multimedia component 2 [file mmc2.zip › SimulationCodes/model_simulation/dynamic_vars/cupon_rates.do]

pr def cupon_rates
    args year year_ref per	
	
quietly {
global mat_cb = 8  // 8
global mat_rs = 4   // 4
if ${scenario_op}==1 {   // Shock of 25% lower maturity rates
global mat_cb = ceil(0.75*${mat_cb})
global mat_rs = ceil(0.75*${mat_rs})
}
sum ${interest_var} if year_q==`year' & quarter_q==${qr_c}
local rci_gr_sim = r(min)
sum ${interest_var} if year_q==`year_ref' & quarter_q==${qr_ref}
local rci_gr_sim = `rci_gr_sim'/r(min)
//
sum ${interest_var2} if year_q==`year' & quarter_q==${qr_c}
local int_sp = r(min)
sum ${interest_var2} if year_q==`year_ref' & quarter_q==${qr_ref}
local int_sp = `int_sp'-r(min)
//
*if ${scenario_op}==2 {   // Shock of 25% higher interest rates
*local rci_gr_sim = 1.25*`rci_gr_sim'
*}
//

if `per'==1 {
// 0.0 - parameters
local int_rate1 = 0.200/4 // Annual Interest rate at which consumer debt can be financed (25% is close to SBIF numbers) below debt_ceiling
local int_rate2 = 0.350/4 // Annual Interest rate at which consumer debt can be financed (40% is close to casas comerciales) below debt_ceiling2
local int_rate3 = 0.700/4 // Annual Interest rate at which consumer debt can be financed above debt_ceiling2

forv i =1/3 { // Adjust interest rates to aggregate shocks
*local int_rate`i'  = `int_rate`i''*`rci_gr_sim'
local int_rate`i'  = `int_rate`i'' + (`int_sp'/4)
if ${scenario_op}==2 {   // Shock of 25% higher interest rates
local int_rate`i'  = `int_rate`i'' + (0.051/4)
} 
}
sum TMC
local TMC_i = r(max)
local int_rate2  = min( max(`int_rate2', (`TMC_i'-0.15)/4), `TMC_i'/4)
global int_rate_nonbanks = `int_rate2'
local int_rate3  = max(`int_rate3', (`TMC_i'+0.15)/4)
global int_rate_usury = `int_rate3'
//

// Debt is repaid within 2 years (8 months = 8 quarters - average debt in Chile has 22 months)
local cup_rate0 = 1 // Low debts can be paid in three monthly cuotas (1 quarter)
local cup_rate1 = ( `int_rate1' /( 1-((1+`int_rate1')^(-${mat_cb})) )) // Quarterly payment for new debt of type1
local cup_rate2 = ( `int_rate2' /(1-((1+`int_rate2')^(-${mat_rs})) )) // Quarterly payment for new debt of type2
local cup_rate3 =( `int_rate3' /( 1-((1+`int_rate3')^(-1)) )) // Quarterly payment for new debt of type3
forv i =0/3 {
g cupon_rate`i'  = `cup_rate`i''
}
*g int_rate1 = min(${int_rate_nonbanks},interest_rate_df/4)
g int_rate1 = min(`int_rate1',  min(${int_rate_nonbanks},interest_rate_df/4) )  // max or min
replace cupon_rate1 = ( int_rate1 /( 1-((1+int_rate1)^(-${mat_cb})) )) 
}
//
if `per'>1 { // after 1st quarter only banks adjust their rate
local int_rate1 = 0.200/4 // Annual Interest rate at which consumer debt can be financed (25% is close to SBIF numbers) below debt_ceiling

*local int_rate1  = `int_rate1'*`rci_gr_sim'
local int_rate1  = `int_rate1' + (`int_sp'/4)
if ${scenario_op}==2 {   // Shock of 25% higher interest rates
local int_rate1  = `int_rate1' +0.051/4
}
replace int_rate1 = min(`int_rate1',  min(${int_rate_nonbanks},interest_rate_df/4) )  // max or min
replace cupon_rate1 = ( int_rate1 /( 1-((1+int_rate1)^(-${mat_cb})) ))
}
//

}
//
end
