# Supplementary material for: Data article “Explaining the cyclical volatility of consumer debt risk using a heterogeneous agents model: The case of Chile”
Source: Data Brief. 2019 May 30;25:103915. doi: 10.1016/j.dib.2019.103915 (PMC6557751; doi:10.1016/j.dib.2019.103915)
Supplement: Multimedia component 2 [file mmc2.zip › SimulationCodes/model_simulation/dynamic_vars/debt_ceiling_per.do]

pr def debt_ceiling_per
    args year year_ref per	
	
quietly {
// 0 - Parameters

// 0.1 - Adjust debt ceiling to real terms of the year
sum mean_cons_debt_series if year_q==`year' & quarter_q==${qr_c}
local debt_v_gr_sim = r(min)
sum mean_cons_debt_series if year_q==`year_ref' & quarter_q==${qr_ref} 
local debt_v_gr_sim = `debt_v_gr_sim'/r(min)
sum gr_debt_series_0 if year_q==`year' & quarter_q==${qr_c}
local debt_c_gr = r(min)
if ${scenario_op}==6 {   // No debt ceiling adjustment
local debt_c_gr = 1
}
local debt_v_gr_sim3 = `debt_v_gr_sim'*`debt_c_gr'
//
sum ${interest_var} if year_q==`year' & quarter_q==${qr_c}
local rci_gr_sim = r(min)
sum ${interest_var} if year_q==`year_ref' & quarter_q==${qr_ref}
local rci_gr_sim = `rci_gr_sim'/r(min)
//
sum uf_yrq4 if year_q==`year' & quarter_q==${qr_c}
local inf_adj = r(min)
sum uf_yrq4 if year_q==`year_ref' & quarter_q==${qr_ref}
local inf_adj = `inf_adj'/r(min)
// or in alternative to income growth
sum  ing_tot_ref [fw=${factor_op}]
local inc_adj = r(mean)
sum ing_tot_ref0 [fw=${factor_op}]
local inc_adj = `inc_adj'/r(mean)
// alternative - shocks to nominal consumption
sum consumo_nominal if year_q==`year' & quarter_q==${qr_c}
local cons_adj = r(min)
sum consumo_nominal if year_q==`year_ref' & quarter_q==${qr_ref} // Year of EPF 2006-07
local cons_adj = `cons_adj'/r(min)
local cons_adj = `inc_adj' // I choose this option because income in the sample is adjusted for micro-income growth, not aggregate
if `per' > 1 {  // Adjust statistics for per>1 for inflation to get real growth rates in debt ceiling
*global year_new // global qr_c = ${qr_c} global year_old qr_old 
sum gr_debt_series_0 if year_q==${year_old} & quarter_q==${qr_old}
local debt_c_gr = min(r(min), `debt_c_gr')
if ${scenario_op}==6 {   // No debt ceiling adjustment
local debt_c_gr = 1
}
sum uf_yrq4 if year_q==${year_new} & quarter_q==${qr_c}
local ipc_adj = r(min)
sum uf_yrq4 if year_q==${year_old} & quarter_q==${qr_old}
local ipc_adj = `ipc_adj'/r(min)
local debt_v_gr_sim = `debt_v_gr_sim'/`ipc_adj'
local debt_v_gr_sim3 = `debt_v_gr_sim'*`debt_c_gr'
}
local debt_inc = min(1, 1 + 0.5*min(0, -(1 -`debt_v_gr_sim3'/`inc_adj')) ) //1, 0.25 0.333
local debt_v_gr_sim2 = max(0.34,`debt_v_gr_sim3', `debt_inc', min(1,`debt_v_gr_sim3'/`inc_adj') ) //1, 0.25 0.333

capture drop debt_ceiling1 debt_ceiling2 //debt_ceiling1-if you use only debt at Banco Falabella and banks, 
//2-if accumulating with Casas Comerciales

// 1.0 - First period variables
if `per'==1 {
capture drop debt_ceiling_*

// 1.1 - Add specific access to consumer credit (if a large credit was granted, then consumer has access to it)

// 1.1.1 - Available overall consumer debt
g d_dna_0 = d_dna_sim if a1==1 & d_dna_sim>0 
g d_dna_unemp = d_dna if desem==1 & a1==1 & d_dna>0
local cond_vars "sexo zona2 tr_edad2 educ estrato_h"
local cond_vars2 "zona2 tr_edad2 educ"
*pctile_wgts d_dna_unemp0 d_dna_unemp "`cond_vars'" ${factor_op} 95
*pctile_wgts d_dna_all_1 d_dna_0 "`cond_vars'" ${factor_op} 90
bysort `cond_vars': egen d_dna_unemp0 = pctile(d_dna_unemp), p(90)
bysort `cond_vars': egen d_dna_all_1 = pctile(d_dna_0), p(75)  // 75 vs 67
bysort `cond_vars2': egen d_dna_unemp1 = pctile(d_dna_unemp), p(80)
bysort `cond_vars2': egen d_dna_all_2 = pctile(d_dna_0), p(55)  // 65 vs 60, 55 or 50
foreach x of varlist d_dna_unemp0 d_dna_unemp1 d_dna_all_1 d_dna_all_2 {
sum `x' if `x'>0 & a1==1, d
replace `x'= max( r(p10), `x') if a1==1
sum `x' if `x'>0 & a1==1 [fw=${factor_op}], d
replace `x'= max( r(p10), `x') if a1==1
}
g debt_ceiling_0 = max(0, d_dna_all_1, d_dna_sim, d_dna*`debt_v_gr_sim3', d_dna_unemp0*`debt_v_gr_sim3') if a1==1
replace debt_ceiling_0 = max(debt_ceiling_0, d_dna_all_2, d_dna_unemp1*`debt_v_gr_sim3') if a1==1
drop d_dna_0 d_dna_unemp d_dna_unemp0 d_dna_all_1 d_dna_unemp1 d_dna_all_2

// 1.1.2 - Available overall consumer banking debt
g d_dna_0 = min( deuda_cons_banco*`debt_v_gr_sim', d_dna_sim ) if a1==1
replace d_dna_0 = . if d_dna_0<=1
g d_dna_unemp = d_dna_0 if desem==1 & a1==1 & d_dna>0
*pctile_wgts d_dna_unemp0 d_dna_unemp "`cond_vars'" ${factor_op} 95
*pctile_wgts d_dna_all_1 d_dna_0 "`cond_vars'" ${factor_op} 90
bysort `cond_vars': egen d_dna_unemp0 = pctile(d_dna_unemp), p(90)
bysort `cond_vars': egen d_dna_all_1 = pctile(d_dna_0), p(75)
bysort `cond_vars2': egen d_dna_unemp1 = pctile(d_dna_unemp), p(80)
bysort `cond_vars2': egen d_dna_all_2 = pctile(d_dna_0), p(55)
foreach x of varlist d_dna_unemp0 d_dna_unemp1 d_dna_all_1 d_dna_all_2 {
replace `x' = `x'*`debt_c_gr'
sum `x' if `x'>0 & a1==1, d
replace `x'= max( r(p10), `x') if a1==1
sum `x' if `x'>0 & a1==1 [fw=${factor_op}], d
replace `x'= max( r(p10), `x') if a1==1
}
g debt_ceiling_1 = max(0, d_dna_all_1, deuda_cons_banco*`debt_v_gr_sim3', d_dna_unemp0) if a1==1
replace debt_ceiling_1 = max(debt_ceiling_1, d_dna_all_2, d_dna_unemp1*`debt_v_gr_sim3') if a1==1
replace debt_ceiling_0 = max(0, debt_ceiling_0, debt_ceiling_1)
g deuda_cb_per = max(0,d_dna_0) if a1==1
g deuda_rs_per = max(0,d_dna_sim - deuda_cb_per) if a1==1
g cf_cb_per = min(cf_dna_sim, max(0,cfdtbco)*`debt_v_gr_sim'*`rci_gr_sim') if a1==1 & deuda_cb_per<.
replace cf_cb_per = 0 if a1==1 & cf_cb_per==.
g cf_rs_per =  max(0, cf_dna_sim - max(0,cf_cb_per) ) if a1==1
drop d_dna_0 d_dna_unemp d_dna_unemp0 d_dna_all_1 d_dna_unemp1 d_dna_all_2

//
// 1.2 - Generate potential income for workers with no income in case their income is 0
capture drop ytot_ind_pot ytot_ind2
bysort sexo zona2 tr_edad2 educ: egen ytot_ind_pot = median(ytot_ind_sim) if flab_0==1
g ytot_ind2 = ytot_ind_sim
replace ytot_ind2 = ytot_ind_pot if ytot_ind2==. & flab_0==1
replace ytot_ind2 = (1/2)*ytot_ind_pot if ytot_ind2<=(1/2)*ytot_ind_pot & flab_0==1
replace ytot_ind2 = max(0, ytot_ind2)
bysort folio: egen ytoth2 = total(ytot_ind2)
sum ytoth2 if ytoth2>0
replace ytoth2 = r(min) if ytoth2==. | ytoth2<=0
replace ytoth2 = max(ytoth2, ytoth)

// 1.3 - Cutoffs for debt access
g cutoff1 = 150000*`inc_adj' // Lower Cut-off for type of debt access
g cutoff2 = 1500000*`inc_adj' // Upper Cut-off for type of debt access
g debt_ceiling_ind = 0
g debt_ceiling_ind2 = 0

// Increase debt availability a bit above current debt
replace debt_ceiling_0 = 1.05*debt_ceiling_0 
replace debt_ceiling_1 = 1.05*debt_ceiling_1
}
//

// 2.0 - Generate debt ceiling for each family
// 2.1 - debt ceiling in banks plus banks of casas comerciales
replace debt_ceiling_ind = max(debt_ceiling_ind, 6*min(ytot_ind_sim,ytot_ind2)) if flab_0==1 & ytot_ind2>=cutoff2 & ytot_ind2<.
replace debt_ceiling_ind = max(debt_ceiling_ind, 3*min(ytot_ind_sim,ytot_ind2)) if flab_0==1 & ytot_ind2>=cutoff1 & ytot_ind2<cutoff2
replace debt_ceiling_ind = debt_ceiling_ind+3*ytot_ind2 if flab_0==1 & ytot_ind2>=cutoff2 & ytot_ind2<. // 3 months of wage in Credit card and Preferred line credit
replace debt_ceiling_ind = debt_ceiling_ind+ytot_ind2 if flab_0==1 & ytot_ind2>=cutoff1 & ytot_ind2<. // 3 months of wage in Credit card and Preferred line credit

// 2.2 - just cash from casas comerciales
replace debt_ceiling_ind2 = debt_ceiling_ind
replace debt_ceiling_ind2 = debt_ceiling_ind2+6*ytot_ind2 if flab_0==1 & ytot_ind2>=cutoff2 & ytot_ind2<.
replace debt_ceiling_ind2 = debt_ceiling_ind2+3*ytot_ind2 if flab_0==1 & ytot_ind2>=cutoff1 & ytot_ind2<cutoff2

// 2.3 - Now group for the total household and adjust for inflation
bysort folio: egen debt_ceiling1 = total(debt_ceiling_ind)
bysort folio: egen debt_ceiling2 = total(debt_ceiling_ind2)
replace debt_ceiling1 = max(0, debt_ceiling1*`debt_v_gr_sim2') //if a1==1
replace debt_ceiling2 = max(0, debt_ceiling2*`debt_v_gr_sim2') //if a1==1
//
replace debt_ceiling2 = max(0, debt_ceiling2, ytot_p_h, simu_exp_efh*`cons_adj') if debt_ceiling2<.
sum debt_ceiling1 if debt_ceiling1>0, d
replace debt_ceiling1=r(p10) if debt_ceiling1<r(p10) | debt_ceiling1==.
sum debt_ceiling2 if debt_ceiling2>0, d
replace debt_ceiling2=r(p10) if debt_ceiling2<r(p10) | debt_ceiling2==.

// 2.4 - Add specific access to consumer credit (if a large credit was granted, then consumer has access to it)
replace debt_ceiling1 = max(debt_ceiling1, debt_ceiling_1)
//

// 2.5 - Add 3 months of free consumer credit in cuotas
if `per'==1 {
g debt_ceiling0 = (1/3)*simu_exp_efh*`cons_adj'  //(1/2)
replace debt_ceiling2 = max(debt_ceiling1+debt_ceiling0, debt_ceiling2, debt_ceiling_0, d_dna_sim) 
replace deuda_cb_per = max(0,deuda_cb_per - max(0,debt_ceiling0)) if a1==1 & d_dna_sim<.
replace deuda_rs_per = max(0,d_dna_sim - deuda_cb_per - max(0,debt_ceiling0)) if a1==1
}
if `per'>1 {
replace debt_ceiling0 = (1/3)*simu_exp_efh_sim //(1/2)
}
foreach x of varlist debt_ceiling1 debt_ceiling2 debt_ceiling_1 debt_ceiling_0 debt_ceiling0 {
sum `x' if `x'>0 & a1==1, d
replace `x'= max( r(p10), `x') if a1==1
sum `x' if `x'>0 & a1==1 [fw=${factor_op}], d
replace `x'= max( r(p10), `x') if a1==1
}
replace debt_ceiling2 = max(debt_ceiling1+debt_ceiling0, debt_ceiling2, debt_ceiling_0)
replace debt_ceiling1 = debt_ceiling1 + debt_ceiling0
replace debt_ceiling2 = debt_ceiling2 + debt_ceiling1 
//

if ${scenario_op}==3 {   // Shock of 25% lower debt limits
/**/
replace debt_ceiling1 = max(debt_ceiling1*0.75, deuda_cons_banco*`debt_v_gr_sim') if debt_ceiling1<.
replace debt_ceiling2 = max(debt_ceiling2*0.75, d_dna*`debt_v_gr_sim') if debt_ceiling2<.
if `per'==1 {
replace debt_ceiling2 = max(debt_ceiling2, d_dna_sim) if debt_ceiling2<.
}
}
//

}
//
end
