# Supplementary material for: Data article “Explaining the cyclical volatility of consumer debt risk using a heterogeneous agents model: The case of Chile”
Source: Data Brief. 2019 May 30;25:103915. doi: 10.1016/j.dib.2019.103915 (PMC6557751; doi:10.1016/j.dib.2019.103915)
Supplement: Multimedia component 2 [file mmc2.zip › SimulationCodes/model_simulation/dynamic_vars/default_per.do]

pr def default_per
    args year per	

*local per_final = 8 // Nr of quarters at which simulations end	
quietly {

if `per'==1 {
// Note - In current code I only consider default for the 2nd ceiling, because 
// both debt_ceilings are almost the same and therefore both measures are almost equal

// This default measure includes households temporarily in default over the 8 quarters, while the ones below include
// only the households in default at the end of a certain number of quarters
g def_max_sim = 0 if d_dna_sim>0 & d_dna_sim<. & a1==1
g def_amt_max_sim = 0 if d_dna_sim>0 & d_dna_sim<. & a1==1
g new_debt_feasible = -max(1000, 0.025*debt_ceiling2, 0.15*ytot_p_h, 0.15*simu_exp_efh_sim) if a1==1
*replace def_amt_max_sim = max(df_dna_amount_sim, def_amt_max_sim) if a1==1 & d_dna_sim>0 & d_dna_sim<.
g interest_rate_df_sim = interest_rate_df
g TMC_sim=TMC
g new_debt_feasible_sim=new_debt_feasible
g debt_ceiling2_sim=debt_ceiling2
}
//
replace def_max_sim = max(1,def_max_sim) if d_dna_per_sim>debt_ceiling2 & d_dna_per_sim<. & def_max_sim<. & saving_sim<new_debt_feasible
replace def_max_sim = max(1,def_max_sim) if saving_sim<new_debt_feasible & def_max_sim<. & interest_rate_df>TMC ///
& interest_rate_df<.

g def2_`per'_sim = 0 if d_dna_sim>0 & d_dna_sim<. & a1==1
g def_amt_`per'_sim = 0 if  def2_`per'_sim<.
replace def2_`per'_sim = 1 if def_max_sim==1 & a1==1 & def2_`per'_sim==0 
if `per'==1 { 
replace def_amt_max_sim = min(d_dna_sim,d_dna_per_sim) if def_max_sim==1 & a1==1
}
if `per'>1 { // Count only the new defaults
local per0 = `per'-1
forv p=1/`per0' {
replace def2_`per'_sim = 0 if def2_`per'_sim<. & def2_`p'_sim==1
}
replace def_amt_max_sim = min(d_dna_sim,d_dna_per_sim) if def_max_sim==1 & a1==1 & def2_`per'_sim==1
replace def_amt_max_sim = min(def_amt_max_sim,d_dna_sim,d_dna_per_sim) if def_max_sim==1 & a1==1 & def2_`per'_sim==0
}
//

replace def_amt_`per'_sim = min(d_dna_sim, d_dna_per_sim) if def2_`per'_sim==1 & a1==1
/*
if `per'==1 {
replace def_amt_`per'_sim = max(df_dna_amount_sim, def_amt_`per'_sim) if a1==1 & d_dna_per_sim>0 & d_dna_per_sim<.
}
if `per'>1 {
replace def_amt_max_sim = max(df_dna_amount_`per'_sim, def_amt_max_sim) if a1==1 & d_dna_per_sim>0 & d_dna_per_sim<.
replace def_amt_`per'_sim = max(df_dna_amount_`per'_sim, def_amt_`per'_sim) if a1==1 & d_dna_per_sim>0 & d_dna_per_sim<.
}
*/
if `per'==2 | `per'==4 | `per'==6 | `per'==8 {
g def_max`per'_sim= def_max_sim
g def_amt_max`per'_sim = def_amt_max_sim
g def_amt2_max`per'_sim = 0 if a1==1 & def_max_sim<.
replace def_amt2_max`per'_sim = min(d_dna_per_sim,d_dna_sim)/max(d_dna_sim, d_dna_per_sim) if a1==1 & def_max_sim==1  //max(d_dna_sim, d_dna_per_sim) 
g d_dna_per`per'_sim = d_dna_per_sim
}
if `per'==8 {
// g def_max`per'_sim= def_max_sim
g rec_rate_sim = (1/3)*(min(1,debt_ceiling2/d_dna_per_sim))   + (1/3)*((6-nr_exp_adjs_sim)/6) ///
 + (1/3)*(min(1, max(0,(yefec_0 - simu_exp_efh_sim)/cf_dt_sim ) )) if a1==1 & def_max_sim==1
replace rec_rate_sim = min(1, max(0, rec_rate_sim) ) if a1==1 & def_max_sim==1
replace rec_rate_sim = min(0.5, rec_rate_sim)  if a1==1 & def_max_sim==1
g enpl_sim = 0 if a1==1 & def_max_sim<.
replace enpl_sim = (1-rec_rate_sim)*min(d_dna_per_sim,d_dna_sim) if a1==1 & def_max_sim==1 
}
//
}
//
end
