# Supplementary material for: Data article “Explaining the cyclical volatility of consumer debt risk using a heterogeneous agents model: The case of Chile”
Source: Data Brief. 2019 May 30;25:103915. doi: 10.1016/j.dib.2019.103915 (PMC6557751; doi:10.1016/j.dib.2019.103915)
Supplement: Multimedia component 2 [file mmc2.zip › SimulationCodes/model_simulation/dynamic_vars/emp_trans_per.do]

pr def emp_trans_per
    args year per
	
quietly {
local prev_per = `per'-1
capture drop unemp_sim
// 1 - Simulate employment status of labor participants based on statistics of a previous ESI year
g unemp_sim = uniform() if flab_0==1 // flab_0 is a variable equal to 1 for labor participants and 0 otherwise

// Var lists for probability of layoffs and job-find in each year
if `per'==1 { // Import ESI statistics for the 4th quarter of that year
g unemployed_pre_q = unemployed_sim
}
//

replace unemployed_pre_q = unemployed_sim
replace unemployed_sim = 1 if unemp_sim<=pr_layoffs & unemployed_pre_q==0  // Probability that employed lose jobs
replace unemployed_sim = 0 if unemp_sim<=pr_jobfind_inv & unemployed_pre_q==1 // Probability that unemployed remain jobless
if ${scenario_op}==5 { // No employment transitions
*replace unemployed_sim = unemployed_pre_q
}
//
drop unemp_sim
}
end
