# Supplementary material for: Data article “Explaining the cyclical volatility of consumer debt risk using a heterogeneous agents model: The case of Chile”
Source: Data Brief. 2019 May 30;25:103915. doi: 10.1016/j.dib.2019.103915 (PMC6557751; doi:10.1016/j.dib.2019.103915)
Supplement: Multimedia component 2 [file mmc2.zip › SimulationCodes/model_simulation/dynamic_vars/income_per.do]

pr def income_per
    args year year_ref per	
quietly {
*local size_total_shock = sqrt((2/3)*0.5) //Parameter determines the importance of the total idosyncratic shock (quarterly)
local size_total_shock = sqrt((2/3)*0.5) 
// The (1/4) multiplier is because it is a quarterly simulation (therefore shocks are 25% the ones estimated for annual shocks)
local sh_py_shock = sqrt(1/2)  // Share of how much of the total idiosyncratic shock is permanent versus temporary
local sh_ty_shock = sqrt(1/2)  // or (1-`sh_py_shock')

rename rr_inc replacement_ratio
sum uf_yrq4 if year_q==`year' & quarter_q==${qr_c}
local inf_adj = r(min)
sum uf_yrq4 if year_q==`year_ref' & quarter_q==${qr_ref}
local inf_adj = `inf_adj'/r(min)
//
if `per'==1 {
g permanent_income = ytot_ind_sim // The initial simulated income is considered to be all permanent as a simplification
}
//

// 1 - Change income of new period for those who change employment status
// 1.1 - Income shock according to employment status
*capture drop inc_shock
*g inc_shock = 0 // No income shock

// For labor participants
replace ytot_ind_sim = ytot_ind_sim*(replacement_ratio) if flab_0==1 & unemployed_pre_q==0 & unemployed_sim==1
replace ytot_ind_sim = ytot_ind_sim*(1/replacement_ratio) if flab_0==1 & unemployed_pre_q==1 & unemployed_sim==0
// This is to prevent unemployed workers from getting extraordinary jobs, purely because of an original low replacement ratio
// (For example, a worker with an estimated 1% replacement ratio would see his income multiply 100 times if he gets a job)
replace ytot_ind_sim = min(ytot_ind_sim, inc_p75) if flab_0==1 & unemployed_pre_q==1 & unemployed_sim==0  
// This prevents some workers from receiving too low of an wage (Necessary because some people may report unrealistic low incomes)
replace ytot_ind_sim = max(ytot_ind_sim, inc_p25) if flab_0==1 & unemployed_pre_q==1 & unemployed_sim==0  
replace ytot_ind_sim = max(ytot_ind_sim, inc_p25_2) if flab_0==1 & unemployed_sim==0  


// Temporary random shock
capture drop inc_shock 
capture drop temp_shock perm_shock  
if ${ln_inc_e}==1 { // If Income is considered to be Log-Normal
g temp_shock = (`sh_ty_shock')*`size_total_shock'*(sd_ln_ing_tot_ocup`year')*invnormal(uniform()) 
g perm_shock = (`sh_py_shock')*`size_total_shock'*(sd_ln_ing_tot_ocup`year')*invnormal(uniform()) 
replace permanent_income = permanent_income*exp(perm_shock) if flab_0==1 

replace ytot_ind_sim = permanent_income*exp(temp_shock) if flab_0==1 
}
if ${ln_inc_e}==0 { // If Income is considered to be normal
g temp_shock = (`sh_ty_shock')*`size_total_shock'*(sd_ing_tot_ocup`year')*invnormal(uniform()) // Income shock
g perm_shock = (`sh_py_shock')*`size_total_shock'*(sd_ing_tot_ocup`year')*invnormal(uniform()) // Income shock
replace permanent_income = permanent_income + perm_shock if flab_0==1 

replace ytot_ind_sim = permanent_income+temp_shock if flab_0==1 
}
//
replace ytot_ind_sim = max(0, ytot_ind_sim)
replace ytot_ind_sim = 0 if flab_0==0 & ytot_ind<=1
replace ytot_ind_sim = . if flab_0==.
replace ytot_ind_sim = min(${income_maximum}, ytot_ind_sim) if ytot_ind_sim<.

replace permanent_income = max(0, permanent_income)


// 1.2 - Total household income
capture drop ytoth_sim ing_sim 
capture drop ytoth_temp0
capture drop yefec_0
bysort folio: egen ytoth_temp0 = total(ytot_ind_sim)
egen ytoth_sim = rowtotal(ytoth_temp0 yot_0)
capture drop inc_shock ytoth_temp0

g yefec_0 = max(0,ytoth_sim - yai*`inf_adj') if yai<.
replace yefec_0 = max(0,ytoth_sim) if yefec_0==.
sum yefec_0 if yefec_0>0
replace yefec_0 = max(r(min),yefec_0) if yefec_0<.
g ing_sim = ln(1000+yefec_0)

// 1.3 - Recalculate permanent household income 
//(Not necessary to run because it likely affects results little and takes time)
*rename replacement_ratio rr_inc
/**/
capture drop ytot_p_h
rename ytot_ind_sim ytot_ind_transitory
rename permanent_income ytot_ind_sim
p_income_yr  `year'  // Permanent income of the family
rename ytot_ind_sim permanent_income
rename ytot_ind_transitory ytot_ind_sim

//
}
//
end
