# Supplementary material for: Data article “Explaining the cyclical volatility of consumer debt risk using a heterogeneous agents model: The case of Chile”
Source: Data Brief. 2019 May 30;25:103915. doi: 10.1016/j.dib.2019.103915 (PMC6557751; doi:10.1016/j.dib.2019.103915)
Supplement: Multimedia component 2 [file mmc2.zip › SimulationCodes/model_simulation/dynamic_vars/income_sh_yr2.do]

pr def income_sh_yr2
    args year
	
quietly {

// 2 - Simulate income shock of employed vs unemployed based on statistics of a previous ESI year
// Var lists for Income by employment status in each year
local vl_ie0 "unemployed constant"
local vl_ie1 "unemployed sexo zona2 tr_edad2 educ quintile_renta"
local vl_ie2 "unemployed sexo zona2 sector_ind tr_edad2 educ quintile_renta"
local vl_ie3 "unemployed sexo zona2 actividad tr_edad educ quintile_renta"
local vl_ie4 "unemployed sexo zona2 quintile_renta"

// 2.1 - Import Income according to the simulated employment status in this year
capture drop sd_ln_ing_tot_ocup19* sd_ing_tot_ocup19*
capture drop sd_ln_ing_tot_ocup20* sd_ing_tot_ocup20*
capture drop replacement_ratio
capture drop rr_inc
foreach i of numlist 2 1 4 { // Import Income of labor-participants
capture drop _merge 
local var_list = "year quarter `vl_ie`i''"
if ${inc_rig}!=1 { 
if ${esi_bt_op}==1 {  // Bootstrap the sample
joinby `var_list' using "$path2b\inputs\qr_ing_ocup2_`i'_${data_save_emp}.dta", update unmatched(master)
}
if ${esi_bt_op}==0 {  // whole population
joinby `var_list' using "$path2b\qr_ing_ocup2_x`i'.dta", update unmatched(master)
}
}
/**/
if ${inc_rig}==1 { 
if ${esi_bt_op}==1 {  // Bootstrap the sample
joinby `var_list' using "$path2b\inputs\qr_ing_ocup2_real`i'_${data_save_emp}.dta", update unmatched(master)
}
if ${esi_bt_op}==0 {  // whole population
joinby `var_list' using "$path2b\qr_ing_ocup2_realx`i'.dta", update unmatched(master)
}
}
//
local var_list = "`vl_ie`i''"  
linear_reg_impute replacement_ratio "`var_list'"
sum replacement_ratio if replacement_ratio>0 & replacement_ratio<1
replace replacement_ratio=r(min) if replacement_ratio<=0
replace replacement_ratio=r(max) if replacement_ratio>=1

foreach x of varlist sd_ln_ing_tot_o* sd_ing_tot_o* replacement_r* { //ing_tot_o* ln_ing_tot_o* 
linear_reg_impute `x' "`var_list'"
sum `x' if `x'>0.0001
replace `x'=r(min) if `x'<=0.0001
}
}
*replace ing_tot_ocup = . if flab_0==0 *rename ing_tot_ocup ing_tot_ocup`year'
rename sd_ln_ing_tot_ocup sd_ln_ing_tot_ocup`year'
rename sd_ing_tot_ocup sd_ing_tot_ocup`year'
capture drop ing_tot_*gr ln_ing_tot_*gr ing_tot_o* ln_ing_tot_o*
rename replacement_ratio rr_inc

}
end
