# Supplementary material for: Data article “Explaining the cyclical volatility of consumer debt risk using a heterogeneous agents model: The case of Chile”
Source: Data Brief. 2019 May 30;25:103915. doi: 10.1016/j.dib.2019.103915 (PMC6557751; doi:10.1016/j.dib.2019.103915)
Supplement: Multimedia component 2 [file mmc2.zip › SimulationCodes/model_simulation/dynamic_vars/ind_i_rates_per.do]

pr def ind_i_rates_per
    args year year_ref per	
// Creates individualized interest rates that banks apply to their debtors in each period	
quietly {
sum ${interest_var2} if year_q==`year' & quarter_q==${qr_c}
local captaciones = r(min)
if ${contemporary_op}==1 {   // Adjust interest rates for nowadays values
local cap_gr_sim = r(min)
sum ${interest_var2} if year_q==2011 & quarter_q==4
local captaciones = r(min)

*sum ${interest_var2} if year_q==`year_ref' & quarter_q==${qr_ref}
*local cap_gr_sim = `cap_gr_sim'/r(min)
*local int_sp = `cap_gr_sim'-r(min)

sum ${interest_var2} if year_q==`year' & quarter_q==${qr_c}
local int_sp = r(min)
sum ${interest_var2} if year_q==`year_ref' & quarter_q==${qr_ref}
local int_sp = `int_sp'-r(min)

*local captaciones = `captaciones'*`cap_gr_sim'
local captaciones = `captaciones'+`int_sp'
}
if ${scenario_op}==2 {   // Shock of 25% higher interest rates
local captaciones = `captaciones' + 0.051 //1.25*`captaciones', Note IQR(r)=5.1%, SD(r)=4.0%, E(r)=4.9%, (25%)E(r)=1.25%
}
//

local premium = 0.07 + `captaciones'
local LGD = 0.50
local List = "zona2 tr_edad2 educ quintile_h dum_banco dum_banco2" // dum_banco erased (sector_ind)  
local List2 = "zona2 tr_edad2 educ quintile_h dum_banco dum_banco2" // dum_banco  
local List3 = "sexo zona2 tr_edad2 educ quintile_h" // dum_banco  

// 1.0 - Calculate individual families' interest rates based on banks' information set
capture drop dum_banco dum_banco2 interest_rate_df
if `per'==1 {
g d_dna_temp00 = max(0,d_dna_sim) if a1==1  // d_dna_per_sim, d_dna_sim
g df_dna_pr_temp00 = df_dna_pr_sim if a1==1  // df_dna_pr_sim, df_dna_pr_`per'_sim
}
else {
g d_dna_temp00 = max(0,d_dna_per_sim) if a1==1  // d_dna_per_sim, d_dna_sim
g df_dna_pr_temp00 = df_dna_pr_`per'_sim if a1==1  // df_dna_pr_sim, df_dna_pr_`per'_sim
}
bysort `List3': egen min_df_dna = pctile(df_dna_pr_temp00), p(10)
replace df_dna_pr_temp00 = min_df_dna if a1==1 & df_dna_pr_temp00==.
sum df_dna_pr_temp00 if a1==1 & df_dna_pr_temp00>0 & df_dna_pr_temp00<1, d
replace df_dna_pr_temp00 = max( r(min), min( r(max), df_dna_pr_temp00 ) ) if a1==1
//

g deuda_cons_banco_per = max(deuda_cons_banco, min(d_dna_temp00, debt_ceiling1) ) 
g deuda_weight = ceil(${factor_op}*deuda_cons_banco_per/10000)
xtile dum_banco = deuda_cons_banco_per if deuda_cons_banco_per>0 [fw=${factor_op}], nq(5)
replace dum_banco = 6 if dum_banco==.  //& d_dna_temp00>0
*replace dum_banco = 0 if dum_banco==. & d_dna_temp00<=0
xtile dum_banco2 = cf_cb_per if cf_cb_per>0 [fw=${factor_op}], nq(5)
replace dum_banco2 = 6 if dum_banco2==. //& d_dna_temp00>0
*replace dum_banco = 0 if dum_banco==. & d_dna_temp00<=0

g df_pc = 0
sum df_dna_pr_temp00 [fw=deuda_weight], d
replace df_pc = 75 if df_dna_pr_temp00>=r(p75) & df_dna_pr_temp00<.
replace df_pc = 90 if df_dna_pr_temp00>=r(p90) & df_dna_pr_temp00<.
replace df_pc = 95 if df_dna_pr_temp00>=r(p95) & df_dna_pr_temp00<.
replace df_pc = 99 if df_dna_pr_temp00>=r(p99) & df_dna_pr_temp00<.
replace df_dna_pr_temp00= . if  df_pc>=99 & df_pc!=.

bysort `List': egen df_dna_ = median(df_dna_pr_temp00) if a1==1  //Takes less time. with factors: use mean_wgts, pctile_wgts
*mean_wgts df_dna_ df_dna_pr_temp00 "`List'" deuda_weight
*pctile_wgts df_dna_ df_dna_pr_temp00 "`List'" deuda_weight 50

bysort `List': egen df_dna_A = median( max(min_df_dna, df_dna_pr_sim) ) if a1==1  //This takes less time. If need factors: use mean_wgts or pctile_wgts
replace df_dna_ = (df_dna_A+df_dna_)/2 if df_dna_<. & df_dna_A<. //& df_pc>=75 & df_pc!=.
replace df_dna_ = df_dna_A if df_dna_==.
drop df_dna_A 
// If person has no debt at all, then bank assumes he belongs to the group without banking debt
g df_dna_2 = df_dna_ if dum_banco==. & dum_banco2==.
bysort `List3': egen df_dna_A = median(df_dna_2) if a1==1
replace df_dna_ = df_dna_A if df_dna_==. & a1==1
drop df_dna_A df_dna_2

// Use larger vector of information
local varlist1 = "ing dpr_s ri_s unemp_sect_sim db_s numh edad hombre_casado genero instituto universidad d_z2 d_cc2 d_yr2 d_yr3 d_yr4 d_yr${nr_yrs} constant"
capture drop dpr_s ri_s db_s
g db_s = (deuda_cb_per>0) if a1==1 & deuda_cb_per<.
g dpr_s = min(1, deuda_cb_per/(12*max(1,ytot_p_h)) ) if a1==1 & deuda_cb_per!=.
g ri_s = min(0.75, cf_cb_per/yefec_0 ) if a1==1 & deuda_cb_per!=.

g df_dna_A = 0 if deuda_cb_per!=. & a1==1
qui describe `varlist1', fullnames varlist
local `varlist1'=r(varlist)
tempvar var_temp
g `var_temp' = .
local nr_c = colsof(b_pr_banco)
forv k=1/`nr_c' {
local var_k = word("`varlist1'", `k')
replace `var_temp' = `var_k'
replace df_dna_A = df_dna_A + (b_pr_banco[1,`k'])*`var_temp'
}
replace df_dna_A = normal(df_dna_A)  //Normal CDF for probit probability of default
replace df_dna_A = . if a1!=1
replace df_dna_A = . if deuda_cb_per==. //| deuda_cb_per<=0.01
//
sum df_dna_A if a1==1 & df_dna_A>0 & df_dna_A<1, d
replace df_dna_A = max( r(min), min( r(max), df_dna_A ) ) if a1==1 & df_dna_A<.

rename df_dna_ df_dna_original
g df_dna_ = df_dna_A if a1==1
drop df_dna_A
//
local List2 = "sexo i.(zona2) i.(tr_edad2) i.(educ) i.(quintile_h)" // dum_banco  
foreach x of varlist df_dna_ df_dna_original {
capture drop pr_est* 
sum `x' if `x'>0 & `x'<1
local p_min = r(min)
local p_max = r(max)

reg `x'  `List2' if a1==1
predict pr_est, xb
replace `x'=pr_est if `x'==. & a1==1
replace `x'= min( max( `p_min', `x'), `p_max') if a1==1
replace `x'=. if a1!=1
capture drop pr_est* 
}
//
sum df_dna_ if a1==1 & d_dna_temp00>0 [fw=deuda_weight], d
replace df_dna_ = min(r(p95), df_dna_) if df_dna_<.
sum df_dna_ if df_dna_>0 & d_dna_sim>0, d
replace df_dna_ = min(df_dna_ , df_dna_original ) if df_dna_<. & df_dna_>=r(p95)
replace df_dna_ = (df_dna_ + df_dna_original )/2 if df_dna_original<.  // mean is used to avoid mis-specification
if `per'>1 {
replace df_dna_pr_`per'_sim = min(df_dna_pr_`per'_sim, df_dna_) if df_dna_pr_`per'_sim<.
}
//
g interest_rate_df = ( `premium'  + `LGD'*df_dna_ ) / (1-`LGD'*df_dna_) if a1==1 

// 2.0 - Calculate TMC interest rate based on proportional factor multiplied by the mean of debtors accepted by banks
if  `per'==1 {  // Calculating TMC takes too long, therefore I do it only once
capture drop TMC
local TM_V=50  // This is the historical TMC factor
local alg = 0
local alg2 = 1000  
local tmc_guess = 0.85
local ratio_2 = floor(`alg2')
g TMC_`TM_V' = .

while `ratio_2'<=`alg2' { // While algorithm is improving relation of TMC with truncated mean
foreach K_PC of numlist 99 98 97 96 95 92.5 90 87.5 82.5 75 {
*foreach K_PC of numlist 75.0 82.5 87.5(2.5)95.0 96.0(1.0)99.0 {
*forv K_PC=75.0(1.5)99.0 { // alternatives - 75.0(2.0)99.0, 75.0(1.5)99.0  or 75.0(1.0)99.0, 
pctile_wgts tasa_pc_0 interest_rate_df constant deuda_weight `K_PC'
g tasa_temp_0 = interest_rate_df if interest_rate_df<=tasa_pc_0
egen tasa_temp = mean(tasa_temp_0)
sum tasa_pc_0 [fw=deuda_weight]
local ratio = r(min)
sum tasa_temp [fw=deuda_weight]
local ratio = r(min)*(1+`TM_V'/100)/`ratio'
local ratio_2 = abs( ln(`ratio') ) 

if `ratio_2'>=`alg2' { // if algorithm stops, then TMC is weighted average of last two attempts
local weight_guess = `alg2'/(`ratio_2'+`alg2')
sum tasa_temp [fw=deuda_weight]
replace TMC_`TM_V' = `weight_guess'*`tmc_guess' + (1-`weight_guess')*r(min)*(1+`TM_V'/100)
local alg = `alg'+1
}

sum tasa_temp [fw=deuda_weight]
local tmc_guess = r(min)*(1+`TM_V'/100)
local alg2 = min(`alg2',`ratio_2')
capture drop tasa_pc_0 tasa_temp_0 tasa_temp

if `K_PC'<76 {
local ratio_2 = `alg2' + 10
}
}
}
replace TMC_`TM_V' = min(1.17, TMC_`TM_V')  // Equivalent to a maximum TMC of 80% (In january of 1990, TMC was 77%, 1991 87%, in 1992 67%)
replace TMC_`TM_V' = max(0.63, TMC_`TM_V')  // Note ((1+0.50/12)^12)-1=0.63, the standard value for TMC in the last 12 years
rename TMC_`TM_V' TMC

*blc
/*
global path_ge3 "C:\Users\musscat\Documents\Consumer_debt_paper\graphics"
pwcorr df_dna_ df_dna_original if a1==1
sum df_dna_ df_dna_original if a1==1, d
kdensity  interest_rate_df [fw=${factor_op}] if  deuda_cons_banco>0
kdensity  interest_rate_df [fw=${factor_op}] if  deuda_cons_banco==0 &  d_dna>0
kdensity  interest_rate_df [fw=${factor_op}] if  d_dna>0

kdensity  interest_rate_df [fw=${factor_op}] if a1==1 & deuda_cons_banco>0 & d_dna>0 & interest_rate_df<TMC, bw(0.004) ///
xtitle("Interest rate") ytitle("pdf density") title("Fig 3: Banks' competitive interest rates (2006)")
graph export "$path_ge3\cir_banks0.emf", replace
graph export "$path_ge3\cir_banks0.png", replace
kdensity  interest_rate_df [fw=deuda_weight] if a1==1 & deuda_cons_banco>0 & d_dna>0 & interest_rate_df<TMC, bw(0.003) ///
xtitle("Interest rate") ytitle("pdf density") title("Fig 3: Banks' competitive interest rates (2006)")
graph export "$path_ge3\cir_banks3.emf", replace
graph export "$path_ge3\cir_banks3.png", replace
*/
}

capture drop df_pc df_dna_ df_dna_original deuda_cons_banco_per deuda_weight d_dna_temp00 df_dna_pr_temp00 min_df_dna
}
//
end
