# Supplementary material for: Data article “Explaining the cyclical volatility of consumer debt risk using a heterogeneous agents model: The case of Chile”
Source: Data Brief. 2019 May 30;25:103915. doi: 10.1016/j.dib.2019.103915 (PMC6557751; doi:10.1016/j.dib.2019.103915)
Supplement: Multimedia component 2 [file mmc2.zip › SimulationCodes/model_simulation/dynamic_vars/layoff_jobfind_yr2.do]

pr def layoff_jobfind_yr2
    args option
	
quietly {

// Var lists for probability of layoffs and job-find in each year
local vl_e0 "constant"
local vl_e1 "sexo sector_ind quintile_h"
local vl_e2 "sexo zona2 sector_ind tr_edad2 educ quintile_h"
local vl_e3 "sexo zona2 actividad tr_edad educ quintile_h"
local vl_e4 "sexo zona2 tr_edad2 educ quintile_h"
local vl_e5 "sexo zona2 tr_edad2 quintile_h"

foreach i of numlist 2 4 5 {
capture drop _merge 
local var_list_pr = "year quarter `vl_e`i''"
if ${esi_bt_op}==1 {  // Bootstrap the sample
joinby `var_list_pr' using "$path2b\inputs\emp_ene2_`i'_${data_save_emp}.dta", update unmatched(master) 
// use ene2 or ene_panel2
}
if ${esi_bt_op}==0 {  // Bootstrap the sample
joinby `var_list_pr' using "$path2b\emp_ene2_x`i'.dta", update unmatched(master) 
}
local var_list_pr = "`vl_e`i''"
capture drop id time
foreach x of varlist unemployed-pr_jobfind_inv {
sum `x'
if r(N)>0 {
linear_reg_impute `x' "`var_list_pr'"
sum `x' if `x'>0.0001
replace `x'=r(min) if `x'<=0.0001
sum `x' if `x'<1
replace `x'=r(max) if `x'>=1 & `x'<.
}
}
replace pr_layoffs = . if pr_layoffs==0
}
//
rename unemployed pr_unemployed

g unemployed = unemployed_sim
g aux_layoffs_sim=(unemployed==0)
g aux_jobfind_sim=(unemployed==1)
 
g aux_layoffs_hh0 = (ocup==1) if a2==1
g aux_jobfind_hh0 = (desem==1) if a2==1
g aux_layoffs_i0 = (ocup==1) if a1==1
g aux_jobfind_i0 = (desem==1) if a1==1
bysort folio: egen aux_layoffs_hh_sim = mean(aux_layoffs_hh0)
bysort folio: egen aux_jobfind_hh_sim = mean(aux_jobfind_hh0)
bysort folio: egen aux_layoffs_i_sim = mean(aux_layoffs_i0)
bysort folio: egen aux_jobfind_i_sim = mean(aux_jobfind_i0)

// Intermediate inputs
g pr_layoffs_w0 = pr_layoffs*sh_inc 
bysort folio: egen pr_layoffs2_w = total(pr_layoffs_w0)
g pr_jobfind_inv_w0 = pr_jobfind_inv*sh_inc 
bysort folio: egen pr_jobfind_inv2_w = total(pr_jobfind_inv_w0)
g pr_unemp_w0 = pr_unemployed*sh_inc 
bysort folio: egen pr_unemp_w = total(pr_unemp_w0)

g pr_layoffs2_hh0 =  pr_layoffs if a2==1 
g pr_layoffs2_i0 =  pr_layoffs if a1==1 
bysort folio: egen pr_layoffs2_hh = mean(pr_layoffs2_hh0)
bysort folio: egen pr_layoffs2_i = mean(pr_layoffs2_i0)

g pr_jobfind_inv2_hh0 =  pr_jobfind_inv if a2==1 
g pr_jobfind_inv2_i0 =  pr_jobfind_inv if a1==1 
bysort folio: egen pr_jobfind_inv2_hh = mean(pr_jobfind_inv2_hh0)
bysort folio: egen pr_jobfind_inv2_i = mean(pr_jobfind_inv2_i0)

g pr_unemp_hh0 = pr_unemployed if a2==1 
g pr_unemp_i0 =  pr_unemployed if a1==1 
bysort folio: egen pr_unemp_hh = mean(pr_unemp_hh0)
bysort folio: egen pr_unemp_i = mean(pr_unemp_i0)

if `option'==1 { // Layoff and job-find probability is a income share weighted household average
// if no income use the household head probability, if no household head use the interviewed probability
g layoffs_sect_sim = pr_layoffs2_w*aux_layoffs_sim
g jobfind_sim = pr_jobfind_inv2_w*aux_jobfind_sim
replace layoffs_sect_sim = pr_layoffs2_hh*aux_layoffs_hh_sim if layoffs_sect_sim==.
replace layoffs_sect_sim = pr_layoffs2_i*aux_layoffs_i_sim if layoffs_sect_sim==.
replace layoffs_sect_sim = 0 if layoffs_sect_sim==.
replace jobfind_sim = pr_jobfind_inv2_hh*aux_jobfind_hh_sim if jobfind_sim==.
replace jobfind_sim = pr_jobfind_inv2_i*aux_jobfind_i_sim if jobfind_sim==.
replace jobfind_sim = 1 if jobfind_sim==.

g unemp_sect_sim = pr_unemp_w*aux_layoffs_sim
replace unemp_sect_sim = pr_unemp_hh*aux_layoffs_hh_sim if unemp_sect_sim==.
replace unemp_sect_sim = pr_unemp_i*aux_layoffs_i_sim if unemp_sect_sim==.
replace unemp_sect_sim = 0 if unemp_sect_sim==.
}
//
if `option'==2 { // Layoff and job-find probability is the household head probability, 
// if no household head use the interviewed probability, if not use the income share weighted household average

g layoffs_sect_sim = pr_layoffs2_hh*aux_layoffs_hh_sim 
replace layoffs_sect_sim = pr_layoffs2_i*aux_layoffs_i_sim if layoffs_sect_sim==.
replace layoffs_sect_sim = pr_layoffs2_w*aux_layoffs_sim if layoffs_sect_sim==.
replace layoffs_sect_sim = 0 if layoffs_sect_sim==.
g jobfind_sim = pr_jobfind_inv2_hh*aux_jobfind_sim 
replace jobfind_sim = pr_jobfind_inv2_i*aux_jobfind_hh_sim if jobfind_sim==.
replace jobfind_sim = pr_jobfind_inv2_w*aux_jobfind_i_sim if jobfind_sim==.
replace jobfind_sim = 1 if jobfind_sim==.

g unemp_sect_sim = pr_unemp_hh*aux_layoffs_hh_sim
replace unemp_sect_sim = pr_unemp_i*aux_layoffs_i_sim if unemp_sect_sim==.
replace unemp_sect_sim = pr_unemp_w*aux_layoffs_sim if unemp_sect_sim==.
replace unemp_sect_sim = 0 if unemp_sect_sim==.
}
//

// 2 - These options have a layoff and jobfind probability for everyone (not just employed or unemployed)
if `option'==12 { // Layoff and job-find probability is a income share weighted household average
// if no income use the household head probability, if no household head use the interviewed probability
g layoffs_sect_sim = pr_layoffs2_w
g jobfind_sim = pr_jobfind_inv2_w
replace layoffs_sect_sim = pr_layoffs2_hh if layoffs_sect_sim==.
replace layoffs_sect_sim = pr_layoffs2_i if layoffs_sect_sim==.
replace layoffs_sect_sim = 0 if layoffs_sect_sim==.
replace jobfind_sim = pr_jobfind_inv2_hh if jobfind_sim==.
replace jobfind_sim = pr_jobfind_inv2_i if jobfind_sim==.
replace jobfind_sim = 1 if jobfind_sim==.

g unemp_sect_sim = pr_unemp_w  
replace unemp_sect_sim = pr_unemp_hh if unemp_sect_sim==.
replace unemp_sect_sim = pr_unemp_i if unemp_sect_sim==.
replace unemp_sect_sim = 0 if unemp_sect_sim==.
}
//

if `option'==22 { // Layoff and job-find probability is the household head probability, 
// if no household head use the interviewed probability, if not use the income share weighted household average

g layoffs_sect_sim = pr_layoffs2_hh
replace layoffs_sect_sim = pr_layoffs2_i if layoffs_sect_sim==.
replace layoffs_sect_sim = pr_layoffs2_w if layoffs_sect_sim==.
replace layoffs_sect_sim = 0 if layoffs_sect_sim==.
g jobfind_sim = pr_jobfind_inv2_hh 
replace jobfind_sim = pr_jobfind_inv2_i if jobfind_sim==.
replace jobfind_sim = pr_jobfind_inv2_w if jobfind_sim==.
replace jobfind_sim = 1 if jobfind_sim==.

g unemp_sect_sim = pr_unemp_hh  
replace unemp_sect_sim = pr_unemp_i if unemp_sect_sim==.
replace unemp_sect_sim = pr_unemp_w if unemp_sect_sim==.
replace unemp_sect_sim = 0 if unemp_sect_sim==.
}
//

// Drop non-used variables
rename pr_layoffs pr00_layoffs
rename pr_jobfind_inv pr00_jobfind_inv
rename pr_unemployed pr00_unemployed 
*drop pr_unemployed pr_layoffs* pr_jobfind* duration_u* unemp_sim aux_layoffs_* aux_jobfind_*
capture drop duration_u*
capture drop pr_unemp*
capture drop pr_layoffs* pr_jobfind* aux_layoffs_* aux_jobfind_*
rename pr00_layoffs pr_layoffs
rename pr00_jobfind_inv pr_jobfind_inv
rename pr00_unemployed pr_unemployed 
capture drop _merge 
}
end
