# Supplementary material for: Data article “Explaining the cyclical volatility of consumer debt risk using a heterogeneous agents model: The case of Chile”
Source: Data Brief. 2019 May 30;25:103915. doi: 10.1016/j.dib.2019.103915 (PMC6557751; doi:10.1016/j.dib.2019.103915)
Supplement: Multimedia component 2 [file mmc2.zip › SimulationCodes/model_simulation/dynamic_vars/next_per_stats.do]

// Code advances labor statistics and global time variables one extra code - Affected codes
run "D:\DAT\DPF\Analisis Financiero\Sector Hogares\EFH\Proyectos\2010_Household Risk\dynamic_vars\layoff_jobfind_yr2.do"
run "D:\DAT\DPF\Analisis Financiero\Sector Hogares\EFH\Proyectos\2010_Household Risk\dynamic_vars\income_sh_yr2.do"

pr def next_per_stats
    args year per	
	
quietly {
if `per'==2 {
global year_new = `year'
global year_old = `year'
global qr_old = ${qr_c} 
}
global qr_c = ${qr_c}+1

if ${qr_c}>4 {
global year_new = 1+`year'
global qr_c = 1
global year_new = min(2012,${year_new})
}
//
capture drop unemployed
capture drop pr_unemployed-pr_jobfind_inv 
capture drop pr_jobfind_inv2 pr_layoffs2
capture drop layoffs_sect_sim jobfind_sim unemp_sect_sim

replace year = ${year_new}
replace quarter = ${qr_c}
if ${scenario_op}>=4 & ${scenario_op}<=5 { 
replace year = 2006
replace quarter = 4
}
layoff_jobfind_yr2 12
income_sh_yr2 ${year_new}

capture drop unemployed
g unemployed = desem // Now using previous employment status in the EFH

replace year = ${year_old}
replace quarter = ${qr_old} 
if ${scenario_op}==5 { // No employment transitions
*replace unemployed_sim = unemployed
replace pr_jobfind_inv=1
}
//
}
//
end
