# Supplementary material for: Data article “Explaining the cyclical volatility of consumer debt risk using a heterogeneous agents model: The case of Chile”
Source: Data Brief. 2019 May 30;25:103915. doi: 10.1016/j.dib.2019.103915 (PMC6557751; doi:10.1016/j.dib.2019.103915)
Supplement: Multimedia component 2 [file mmc2.zip › SimulationCodes/model_simulation/dynamic_vars/saving_sticky_per.do]

pr def saving_sticky_per
    args year year_ref per	
	
quietly {
// 0.0 - parameters
local per2 = `per'-1
local exp_adj = 1/10 // How much consumption can be cut every quarter
local nr_exp_adjs = 6 // Nr of times that household is allowed to reduce its expenditure
local exp_adj0 = 0.150 // expenditure cut of first time 0.20, 0.13, 0.10, 0.05
local exp_adj1 = 0.125 // expenditure cut of 2nd time
local exp_adj2 = 0.100 // expenditure cut of 3rd time
local exp_adj3 = 0.085 // expenditure cut of 4th time
local exp_adj4 = 0.075 // expenditure cut of 4th time
local exp_adj5 = 0.050 // expenditure cut of 4th time
* di (1-0.150)*(1-0.125)*(1-0.100)*(1-0.085)*(1-0.075)*(1-0.050) * 0.150 0.145 0.125 0.100 0.075 0.050
*local cond = "a==1 & ..." if `cond'

sum  ing_tot_ref [fw=${factor_op}]
local inc_adj = r(mean)
sum ing_tot_ref0 [fw=${factor_op}]
local inc_adj = `inc_adj'/r(mean)
local cons_adj = `inc_adj' // I choose this option because income in the sample is adjusted for micro-income growth, not aggregate

// 0.1 - First period initiation of variables as 0
if `per'==1 {
egen liq_a_sim = rowtotal(a_fijo) // a_var a_auto Available liquid assets - I do not consider autos and houses
replace liq_a_sim = 0 if a1==1 & liq_a_sim==.
replace liq_a_sim = `inc_adj'*liq_a_sim

g d_dna_per_sim = d_dna_sim if a1==1
g simu_exp_efh_sim = simu_exp_efh*`cons_adj' if a1==1
bysort sexo zona2 tr_edad2 educ quintile_h: egen cons_max = pctile(simu_exp_efh_sim), p(80)
g exp_p25_sim = exp_p25*`cons_adj' if a1==1
g saving_sim = 0 if a1==1
g nr_exp_adjs_sim = 0 if a1==1
g liq_decrease = 0 if a1==1 // quarterly reduction in liquid assets
g debt_increase = 0 if a1==1 //extra quarterly payment in debt payments
g payment = 0 if a1==1 // debt payment to be reduce
g weight_new_debt = 0 if a1==1
g int_rate1_2 = int_rate1 if a1==1

run "D:\DAT\DPF\Analisis Financiero\Sector Hogares\EFH\Proyectos\2010_Household Risk\dynamic_vars\adjust_consumption.do" 
}
//
// 0.2 - Quarterly savings or de-savings
replace simu_exp_efh_sim = min(simu_exp_efh_sim, cons_max, ytot_p_h) if a1==1 & unemployed_sim==1
if ${scenario_op}>=4 & ${scenario_op}<=5 { 
replace simu_exp_efh_sim = min(simu_exp_efh_sim, cons_max, ytot_p_h) if a1==1
}
replace saving_sim = 3*(yefec_0 - simu_exp_efh_sim - cf_dt_sim) if a1==1  //ytoth_sim or yefec_0
if `per'==1 {
sum saving_sim if saving_sim<0, d
g dif_s0 = max(0,max(r(p10), saving_sim)-saving_sim) if saving_sim<0
replace simu_exp_efh_sim = max(0,simu_exp_efh_sim - dif_s0*(1/3)) if saving_sim<0
drop dif_s0
replace saving_sim = max(r(p10), saving_sim) if saving_sim<.
g cons_0_sim = simu_exp_efh_sim if a1==1
}
// 0.3 - change amount of available liquid assets if savings are positive
replace liq_a_sim = liq_a_sim + saving_sim if saving_sim>0 & d_dna_per_sim==0
// 0.4 - Use liquid assets to pay debt if necessary
replace liq_decrease = max(0, min( liq_a_sim, -saving_sim )) if a1==1
replace saving_sim = saving_sim + liq_decrease if a1==1
replace liq_a_sim = liq_a_sim - liq_decrease if liq_decrease>0 & liq_decrease<.
replace liq_a_sim = max(0,liq_a_sim)


// 1 - if negative savings, then household cuts spending (Use either exp_p25 or exp_ndur_p25)
// Use total household spending to compute bottom living standards even if consumption is just based on non-durables
*replace simu_exp_efh_sim = simu_exp_efh_sim - `exp_adj'*abs(simu_exp_efh_sim-exp_p25_sim) if saving_sim<0 & simu_exp_efh_sim>exp_p25_sim & nr_exp_adjs_sim<=`nr_exp_adjs'
forv k=0/5 {
replace simu_exp_efh_sim = simu_exp_efh_sim - `exp_adj`k''*abs(simu_exp_efh_sim-exp_p25_sim) if saving_sim<0 & simu_exp_efh_sim>exp_p25_sim & nr_exp_adjs_sim==`k'
}
replace simu_exp_efh_sim = min(cons_0_sim, max(simu_exp_efh_sim,exp_p25_sim) ) if a1==1
if `per'>1 {  // If already in default, then consume disposable income only
replace simu_exp_efh_sim = min(yefec_0,simu_exp_efh_sim) if def_max_sim==1 & a1==1
}
replace nr_exp_adjs_sim = nr_exp_adjs_sim+1 if saving_sim<0  & nr_exp_adjs_sim <`nr_exp_adjs' // nr of times expenditure is adjusted

// 1.2 - Reduce financial charge of next period
// The first two lines take away the financial charge due to  Short-term consumption debt and Usury debt
replace cf_dt_sim = max(0,cf_dt_sim) - (1/3)*max(0, cupon_rate0*min(d_dna_per_sim,debt_ceiling0) ) if a1==1 & cf_dt_sim>0
replace cf_dt_sim = max(0,cf_dt_sim) - (1/3)*max(0, cupon_rate3*min(d_dna_per_sim,deuda_usury0) ) if a1==1 & cf_dt_sim>0
local per2 = `per'-1
forv k=0/`per2' {
replace cf_cb_per = max(0,cf_cb_per) - (1/3)*max(0, M_cb`k' ) if a1==1 & p_cb`k'==0 & cf_cb_per>0
replace cf_rs_per = max(0,cf_rs_per) - (1/3)*max(0, M_rs`k' ) if a1==1 & p_rs`k'==0 & cf_rs_per>0

replace cf_dt_sim = max(0,cf_dt_sim) - (1/3)*max(0, M_cb`k' ) if a1==1 & p_cb`k'==0 & cf_dt_sim>0 
replace cf_dt_sim = max(0,cf_dt_sim) - (1/3)*max(0, M_rs`k' ) if a1==1 & p_rs`k'==0 & cf_dt_sim>0
replace M_cb`k'=0 if a1==1 & p_cb`k'==0
replace M_rs`k'=0 if a1==1 & p_rs`k'==0
}
//
// 1.3 - Reduce debt due to amortization
replace d_dna_per_sim = max(0,d_dna_per_sim - a_total) if a1==1 & d_dna_per_sim>0

// 2.1 - change debt service if savings are negative
replace debt_increase = max(-saving_sim, 0) if a1==1
// 1.2 - Assume consumer first uses the lowest interest debts
local x1 "cb"
local x2 "rs"
foreach i of numlist 0 1 2 3 {
if `i'>=3 {
replace payment = max(debt_increase, 0) if a1==1
}
if `i'>0 & `i'<=2 {
local x3 "`x`i''`per'"
local i2 = max(0,`i'-1)
replace payment = min(debt_increase, debt_ceiling`i'-max(0,debt_ceiling`i2')-max(0,deuda_`x`i''_per)) if a1==1
g M_`x3' = payment*cupon_rate`i' if a1==1  // New debt service - use * if amortization_per0 is used
replace cf_`x`i''_per = max(0, cf_`x`i''_per + (1/3)*max(0, M_`x3')  ) if a1==1

replace deuda_`x`i''_per = max(0, deuda_`x`i''_per - a_`x`i'' + debt_increase)  if a1==1
// Need new mean maturity for banks and retail stores
replace weight_new_debt = (debt_increase/(debt_increase+deuda_cons_banco0) )
replace weight_new_debt = max(0, min(1, weight_new_debt)) if a1==1
replace p_`x`i''_m = (1-weight_new_debt)*p_`x`i''_m + (weight_new_debt*${mat_`x`i''}) if a1==1
g p_`x3' = ${mat_`x`i''} if a1==1
if `i'==1 {
g deuda_`x`i''`per' = max(payment,0) if a1==1
g i_cb`per' = int_rate1 if a1==1
replace int_rate1_2 = (1-weight_new_debt)*int_rate1_2 + (weight_new_debt)*int_rate1 if a1==1
}
}
if `i'==0 {
replace payment = min(debt_increase, debt_ceiling`i') if a1==1
}
replace debt_increase = max(0,debt_increase-max(0,payment)) if a1==1
replace payment = max(0,payment*cupon_rate`i') if a1==1
replace cf_dt_sim = max(0,cf_dt_sim) + (1/3)*payment if a1==1
}
//

// Increase debt if negative savings
replace d_dna_per_sim = max(0, d_dna_per_sim - saving_sim) if a1==1 & saving_sim<0 

replace cf_dt_sim = max(0,cf_dt_sim)  if a1==1
}
//
end
