# Supplementary material for: Data article “Explaining the cyclical volatility of consumer debt risk using a heterogeneous agents model: The case of Chile”
Source: Data Brief. 2019 May 30;25:103915. doi: 10.1016/j.dib.2019.103915 (PMC6557751; doi:10.1016/j.dib.2019.103915)
Supplement: Multimedia component 2 [file mmc2.zip › SimulationCodes/model_simulation/import_esi_stats.do]

pr def import_esi_stats
    args year qr	
quietly {	
// Var lists for Income of labor participants in each year
local vl_ing0 "constant"
local vl_ing1 "sexo zona2 tr_edad2 educ quintile_h"
local vl_ing2 "sexo zona2 sector_ind tr_edad2 educ quintile_h"
local vl_ing3 "sexo zona2 actividad tr_edad educ quintile_h"
local vl_ing4 "sexo zona2 quintile_h"

// Var lists for Income of non-labor participants
local vl_np0 "constant"
local vl_np1 "sexo zona2 tr_edad2 educ"
local vl_np2 "sexo zona2 tr_edad2 educ estrato_h"
local vl_np3 "sexo zona2 tr_edad2 educ quintile_h"
local vl_np4 "sexo zona2 quintile_h"

*capture drop year quarter
local k = `year'	
g year = `k'
g quarter = `qr'

foreach i of numlist 2 1 4 {  // Import Income of labor-participants
capture drop _merge 
local var_list = "year quarter `vl_ing`i''"
if ${inc_rig}!=1 {  // No correction for abnormal falls in nominal and real income
if ${esi_bt_op}==1 {  // Bootstrap the sample
joinby `var_list' using "$path2b\inputs\qr_ing_`i'_${data_save_emp}.dta", update unmatched(master)
}
if ${esi_bt_op}==0 {  // Bootstrap the sample
joinby `var_list' using "$path2b\qr_ing_x`i'.dta", update unmatched(master)
}
}
if ${inc_rig}==1 {  // Corrects for abnormal falls in nominal and real income
if ${esi_bt_op}==1 {  // Bootstrap the sample
joinby `var_list' using "$path2b\inputs\qr_ing_real`i'_${data_save_emp}.dta", update unmatched(master)
}
if ${esi_bt_op}==0 {  // Bootstrap the sample
joinby `var_list' using "$path2b\qr_ing_realx`i'.dta", update unmatched(master)
}
}
local var_list = "`vl_ing`i''" 
linear_reg_impute ing_tot "`var_list'"
sum ing_tot if ing_tot>0
replace ing_tot=r(min) if ing_tot<=0
*linear_reg_impute ing_tot_gr "`var_list'"
*linear_reg_impute ln_ing_tot_gr "`var_list'"
*linear_reg_impute sd_ing_tot "`var_list'"
*sum sd_ing_tot if sd_ing_tot>0
*replace sd_ing_tot=r(min) if sd_ing_tot<=0
}
replace ing_tot = . if flab_0==0
rename ing_tot ing_tot_ref  // ref refers to the period (year quarter) in which the CASEN/EFH data was implemented
rename sd_ing_tot sd_ing_tot_ref
rename sd_ln_ing_tot sd_ln_ing_tot_ref


foreach i of numlist 2 4 { // Import Income of non labor-participants
capture drop _merge 
local var_list = "year quarter `vl_np`i''"
if ${inc_rig}!=1 {  // No correction for abnormal falls in nominal and real income
if ${esi_bt_op}==1 {  // Bootstrap the sample
joinby `var_list' using "$path2b\inputs\qr_ing_np_`i'_${data_save_emp}.dta", update unmatched(master)
}
if ${esi_bt_op}==0 {  // Bootstrap the sample
joinby `var_list' using "$path2b\qr_ing_np_x`i'.dta", update unmatched(master)
}
}
if ${inc_rig}==1 {  // Correction for abnormal falls in nominal and real income
if ${esi_bt_op}==1 {  // Bootstrap the sample
joinby `var_list' using "$path2b\inputs\qr_ing_np_real`i'_${data_save_emp}.dta", update unmatched(master)
}
if ${esi_bt_op}==0 {  // Bootstrap the sample
joinby `var_list' using "$path2b\qr_ing_np_realx`i'.dta", update unmatched(master)
}
}
local var_list = "`vl_np`i''"  
linear_reg_impute ing_tot_np "`var_list'"
sum ing_tot_np if ing_tot_np>0
replace ing_tot_np=r(min) if ing_tot_np<=0
*linear_reg_impute ing_tot_np_gr "`var_list'"
*linear_reg_impute ln_ing_tot_np_gr "`var_list'"
*linear_reg_impute sd_ing_tot_np "`var_list'"
*sum sd_ing_tot_np if sd_ing_tot_np>0
*replace sd_ing_tot_np=r(min) if sd_ing_tot_np<=0
}
replace ing_tot_np = . if flab_0==1
rename ing_tot_np ing_tot_np_ref
rename sd_ing_tot_np sd_ing_tot_np_ref
rename sd_ln_ing_tot_np sd_ln_ing_tot_np_ref

capture drop _merge
capture drop ing_tot_*gr ln_ing_tot_*gr 
drop sd_*ing_tot*_ref
}
end
