# Supplementary material for: Data article “Explaining the cyclical volatility of consumer debt risk using a heterogeneous agents model: The case of Chile”
Source: Data Brief. 2019 May 30;25:103915. doi: 10.1016/j.dib.2019.103915 (PMC6557751; doi:10.1016/j.dib.2019.103915)
Supplement: Multimedia component 2 [file mmc2.zip › SimulationCodes/model_simulation/p_income_yr.do]

pr def p_income_yr
    args year
quietly {
// 0 - Calculates permanent income of the family
tempvar y_ind_lab y_ind_pot y_ind_pot2 y_ind2
rename replacement_ratio rr_inc

g ytoth_00 = yefec_0 
g ytoth_01 = ytoth_00 if unemployed_sim==0 & a1==1
bysort year sexo zona2 tr_edad educ: egen ytoth_max = pctile(ytoth_01), p(95) //actividad
bysort year sexo zona2 tr_edad educ: egen ytoth_min = pctile(ytoth_01), p(5) 
replace ytoth_max = max(ytoth_max, ytoth_00) if ytoth_max<.
replace ytoth_min = min(ytoth_min, ytoth_00) if ytoth_min<.  
g ytot_01 = ytot_ind_sim if unemployed_sim==0 & a1==1
bysort year sexo zona2 tr_edad educ: egen ytot_max = pctile(ytoth_01), p(90) 
bysort year sexo zona2 tr_edad educ: egen ytot_min = pctile(ytoth_01), p(5)
drop ytoth_01 ytot_01

g `y_ind_lab' = ytot_ind_sim if unemployed_sim==0
bysort year sexo zona2 actividad tr_edad educ quintile_h: egen `y_ind_pot' = median(`y_ind_lab') if desem!=.
bysort year sexo zona2 tr_edad educ quintile_h: egen `y_ind_pot2' = median(`y_ind_lab') if desem!=.
replace `y_ind_pot' = `y_ind_pot2' if actividad==0 | actividad==. | `y_ind_pot'==.

g `y_ind2' = ytot_ind_sim
replace `y_ind2' = (1/2)*`y_ind_pot' if `y_ind2'==. 
replace `y_ind2' = (1/2)*`y_ind_pot' if `y_ind2'<=(1/2)*`y_ind_pot' & `y_ind_pot'<.


rename pr_unemployed pr_unemployed1  // create probability of unemployed without quintile information
local var_list "year sexo zona2 tr_edad educ"
bysort `var_list': egen pr_unemployed2 = median(pr_unemployed1)
*mean_wgts pr_unemployed2 pr_unemployed1 "`var_list'" ${factor_op}

local var_list "year sexo zona2 tr_edad educ"
foreach k of numlist 1 2 {
g ytot_p = rr_inc*ytot_ind_sim*pr_unemployed`k' if unemployed_sim==0
replace ytot_p = ytot_p + ( ytot_ind_sim*(1-pr_unemployed`k') ) if unemployed_sim==0

replace ytot_p = max(`y_ind2', max(inc_p25, min(inc_p75, ytot_max,(1/rr_inc)*ytot_ind_sim)) )*(1-pr_unemployed`k') if unemployed_sim==1
replace ytot_p = ytot_p + (ytot_ind_sim*pr_unemployed`k' ) if unemployed_sim==1

replace ytot_p = ytot_ind_sim if desem==. | ytot_p==.

bysort folio: egen ytot_p_h0 = total(ytot_p)
egen ytot_p_h`k' = rowtotal(ytot_p_h0 yot_1)

replace ytot_p_h`k' = max(0,ytot_p_h`k') if ytot_p_h`k'==.
foreach x of varlist ytot_p_h`k' {
capture drop pr_est* 
reg `x' i.(`var_list')
predict pr_est, xb
replace `x'=pr_est if `x'==.
replace `x'=0 if `x'<0
}
replace ytot_p_h`k' = min(ytot_p_h`k', ytoth_max) if ytot_p_h`k'>ytoth_00 & ytot_p_h`k'<.
replace ytot_p_h`k' = max(ytot_p_h`k', ytoth_min) if ytot_p_h`k'<ytoth_00 & ytoth_00<.

sum ytot_p_h`k' if ytot_p_h`k'>0
replace ytot_p_h`k' = r(min) if ytot_p_h`k'==. | ytot_p_h`k'<=0
capture drop ytot_p ytot_p_h0 pr_est*
}
//
g ytot_p_h = min(ytot_p_h1, ytot_p_h2)
bysort `var_list': egen yp_min = pctile(ytot_p_h), p(10)
replace ytot_p_h = max(ytot_p_h, yp_min) if ytot_p_h<.
drop yp_min
noisily {
pwcorr ytot* ytot_p_h ytot_p_h1 ytot_p_h2
drop ytot_p_h1 ytot_p_h2
}
//
rename pr_unemployed1 pr_unemployed
capture drop  ytoth_00 ytoth_max ytoth_min ytot_max ytot_min pr_unemployed2 // ytot_p ytot_p_h0
}
//
end
