# Supplementary material for: Data article “Explaining the cyclical volatility of consumer debt risk using a heterogeneous agents model: The case of Chile”
Source: Data Brief. 2019 May 30;25:103915. doi: 10.1016/j.dib.2019.103915 (PMC6557751; doi:10.1016/j.dib.2019.103915)
Supplement: Multimedia component 2 [file mmc2.zip › SimulationCodes/model_simulation/simulate_debt_ds_rci.do]

pr def simulate_debt_ds_rci
    args year year_ref option_debt_gr b_cf
	
quietly {
// 1- Shocks to debt tenancy, mean-debt amount, and financial charge
if `option_debt_gr'==0 { // This determines how the growth in debt tenancy is estimated
local debt_v_gr_sim = 1
local rci_gr_sim = 1
}
if `option_debt_gr'==1 {

// mean_cons_debt_series always gives the highest level of mean leverage of all the mean_cons_debt relative to the maximum reported in the series
// options - mean_cons_debt (mean debt per debtor), 2 (debt/nr ruts in SBIF), 3 (debt/population), 4 (SBIF debt/loans), 5 colocaciones_consumo (all debt)
// option 1 and 2 are similar, It is best to choose either mean_cons_debt_series, or options 1 or 4
sum mean_cons_debt_series if year_q==`year' & quarter_q==${qr_c} 
local debt_v_gr_sim = r(min)
sum mean_cons_debt_series if year_q==`year_ref' & quarter_q==${qr_ref} // Year ref of EFH is a 4th quarter
local debt_v_gr_sim = `debt_v_gr_sim'/r(min) 

sum ${interest_var} if year_q==`year' & quarter_q==${qr_c} 
local rci_gr_sim = r(min)
sum ${interest_var} if year_q==`year_ref' & quarter_q==${qr_ref}
local rci_gr_sim = `rci_gr_sim'/r(min)
}
//

// Debtor status, debt amount, and financial charge is kept the same as EFH sample (similar to Hot-deck or non-parametric bootstrap simulation)
g debtor_sim = (d_dna>0) if a1==1 & d_dna<.
replace debtor_sim = 0 if a1!=1

g d_dna_sim = d_dna if a1==1
g cf_dt_sim = cf_dt if a1==1
g cf_dna_sim = cf_dna if a1==1

// Simulate and impute debt and debt service for those with missing data
/*
capture drop d_dna_0
g d_dna_0 = debt_na if a1==1 & debtor_sim==1  // Mean Debt with 2007 background
replace d_dna_0 = d_dna_0 + sd_debt_na*(invnormal(uniform())) // Debt shock according to 2007 background
replace d_dna_0 = max(0,d_dna_0) if d_dna_0<.
replace d_dna_sim = d_dna_0 if d_dna_sim==.
replace d_dna_sim = d_dna_0 if d_dna_sim==0 & debtor_sim==1

replace d_dna_sim = max(0,d_dna_sim) if d_dna_sim<.
replace debtor_sim = 0 if d_dna_sim<=0 & a1==1
replace d_dna_sim = . if d_dna_sim<=0

// debt_na==cf_pr sd_debt_na==sd_cf_pr
g cf_shock = (sd_cf_pr)*invnormal(uniform()) // RCI shocks depending on 2007 background
*g cf_dt_0 = cf_pr if a1==1 & debtor_sim==1  // Mean Debt Service with 2007 background 

// Simulate Debt Service conditional on debt amount
local varlist_rci = "c_vp vivprop ing d_dna_sim tr_edad2_d2 tr_edad2_d3 hombre_casado universidad d_yr2 d_yr3 d_yr${nr_yrs} constant"
qui describe `varlist_rci', fullnames varlist
local varlist_rci =r(varlist)

tempvar rci_pr var_xrci
g `rci_pr' = 0 if a1==1 & debtor_sim==1
g `var_xrci' = .
local nr_c = colsof(`b_cf')
forv k=1/`nr_c' {
local var_k = word("`varlist_rci'", `k')
replace `var_xrci' = `var_k'
replace `rci_pr' =`rci_pr' + (`b_cf'[1,`k'])*`var_xrci'
}
g cf_dt_0 = `rci_pr'

replace cf_dt_0 = cf_dt_0 + cf_shock
replace cf_dt_0 = max(0,cf_dt_0) if cf_dt_0<.
replace cf_dt_sim = cf_dt_0 if cf_dt_sim==.
replace cf_dt_sim = cf_dt_0 if cf_dt_sim==0 & debtor_sim==1
*/

replace d_dna_sim = d_dna_sim*`debt_v_gr_sim'
replace cf_dt_sim = cf_dt_sim *`debt_v_gr_sim'*`rci_gr_sim'
replace cf_dna_sim = cf_dna_sim *`debt_v_gr_sim'*`rci_gr_sim'
replace cf_dna_sim = cf_dt_sim if cf_dna_sim==. & d_dna_sim>0 & d_dna_sim<.

// DSR (RCI) and censored level
g rci_sim = min(1, cf_dt_sim/yefec_0) if cf_dt_sim<.
g us_rci_sim = (rci_sim>0.75) if rci_sim<.
replace rci_sim= min(0.75, rci_sim) if a1==1 & cf_dt_sim<. & cf_dt_sim>0
*replace rci_sim= rci_sim*(1-us_rci_sim)

replace us_rci_sim = . if debtor_sim==0 | debtor_sim==. 
replace rci_sim = . if debtor_sim==0 | debtor_sim==.
/*
capture drop rci_layoffs 
g rci_layoffs = log(rci_sim*layoffs_sect_sim)
sum rci_layoffs
replace rci_layoffs = r(min) if rci_sim==0 | layoffs_sect_sim==0 | rci_layoffs==.
*/
// Debt over permanent income
*g debt_pi_ratio = d_dna_sim/(12*max(1,ytoth_pi))
g debt_pi_ratio = d_dna_sim/(12*max(1,ytot_p_h))
replace debt_pi_ratio = min(1, debt_pi_ratio)

g debt_pir_sim = debt_pi_ratio
*capture drop d_dna_0 cf_dt_0 cf_shock
//
}
end
