# Supplementary material for: Data article “Explaining the cyclical volatility of consumer debt risk using a heterogeneous agents model: The case of Chile”
Source: Data Brief. 2019 May 30;25:103915. doi: 10.1016/j.dib.2019.103915 (PMC6557751; doi:10.1016/j.dib.2019.103915)
Supplement: Multimedia component 2 [file mmc2.zip › SimulationCodes/model_simulation/simulate_default_pr.do]

pr def simulate_default_pr
    args year year_ref b_pr	option_shock
quietly {

// 1 - Default decision and defaut latent variable 
// Now I use ing instead of ing_sim to avoid increasing default rates due to lower income in previous years
// Therefore now ing is interpreted as a random-effect of the family rather than as a time-varying risk factor

if `option_shock'==1 { // Here debtors are the same as in EFH data
local varlist0 "rci_pend_75 us_rci_75 numh edad hombre_casado genero instituto universidad"
local varlist1 "ing debt_pi_ratio `varlist0' unemp_sect_sim d_z2 d_cc2 d_yr2 d_yr3 d_yr4 d_yr${nr_yrs} constant"
g df_dna_pr_sim = 0 if cf_dna>0 & cf_dna<.
}
else { // Here debtors were simulated in section 2 above
local varlist0 "rci_sim us_rci_sim numh edad hombre_casado genero instituto universidad"
local varlist1 "ing debt_pi_ratio `varlist0' unemp_sect_sim d_z2 d_cc2 d_yr2 d_yr3 d_yr4 d_yr${nr_yrs} constant"
g df_dna_pr_sim = 0 if debtor_sim==1
}
qui describe `varlist1', fullnames varlist
local `varlist1'=r(varlist)
//

// 2 - Simulate default probability according to household income, job of interviewed, and demographic characteristics
tempvar var_temp
g `var_temp' = .
local nr_c = colsof(`b_pr')
forv k=1/`nr_c' {
local var_k = word("`varlist1'", `k')
replace `var_temp' = `var_k'
replace df_dna_pr_sim = df_dna_pr_sim + (`b_pr'[1,`k'])*`var_temp'
}
//
if `option_shock'==2 {
replace df_dna_pr_sim = . if debtor_sim==0 | debtor_sim==.
}
//
g df_dna_pr2_sim = df_dna_pr_sim + invnormal(uniform()) if a1==1
replace df_dna_pr2_sim = (  df_dna_pr2_sim >0 ) if a1==1
replace df_dna_pr2_sim = . if a1!=1
replace df_dna_pr2_sim = . if d_dna_sim==. | d_dna_sim<=0.01

// 3- Use Normal CDF to obtain mean probabilities of default and mean debt in default
replace df_dna_pr_sim = normal(df_dna_pr_sim)
replace df_dna_pr_sim = . if a1!=1
replace df_dna_pr_sim = . if d_dna_sim==. | d_dna_sim<=0.01
// Rid of outliers
sum df_dna_pr_sim if a1==1 & df_dna_pr_sim>0 [fw=${factor_op}], d
replace df_dna_pr_sim = min(r(p95), df_dna_pr_sim) if df_dna_pr_sim<.

if `option_shock'==1 {
g df_dna_amount_sim = df_dna_pr_sim*d_dna // or debt_na or use df_dna_pr_sim and cv_dna_pr_sim
}
if `option_shock'==2 {
g df_dna_amount_sim = df_dna_pr_sim*d_dna_sim // or use df_dna_pr_sim and cv_dna_pr_sim
}
replace df_dna_amount_sim = 0.50*df_dna_amount_sim // Usually, bank recovers 50% of defaulted debt
capture drop d_dna_0 ln_dna 
capture drop yefec_0 debt_pi_ratio

}
//
end
