# Supplementary material for: Data article “Explaining the cyclical volatility of consumer debt risk using a heterogeneous agents model: The case of Chile”
Source: Data Brief. 2019 May 30;25:103915. doi: 10.1016/j.dib.2019.103915 (PMC6557751; doi:10.1016/j.dib.2019.103915)
Supplement: Multimedia component 2 [file mmc2.zip › SimulationCodes/model_simulation/simulate_esi_income.do]

pr def simulate_esi_income
    args year year_ref
quietly {
*local size_temp_shock = sqrt((1/2)*(2/3)*0.5) //0.25 Parameter determines the importance of transitory shocks in the observable income dispersion
local size_temp_shock = sqrt(4/6)

// 0 - Income differentiation for labor participants and non-participants
foreach x in ing_tot_ref ln_ing_tot_ref ing_tot_np_ref ln_ing_tot_np_ref {
capture rename `x' `x'1
capture replace `x'0=`x'1
}
//
capture drop year quarter
import_esi_stats `year' ${qr_c} // in reference year and compare them to a previous year
//
// First income change across labor participants and non-labor participants
g income_growth = (ing_tot_ref/ing_tot_ref1) if flab_0==1 // For labor participants
replace income_growth = (ing_tot_np_ref/ing_tot_np_ref1) if flab_0==0 // For non-labor participants
sum income_growth, d  // This prevents outliers in income growth
replace income_growth = max( r(p5), min(r(p95),income_growth) ) if income_growth<.  
replace income_growth = 1 if income_growth==.  
//   hourly_wages  (real)
if ${wages_sh_op}==1 {
sum hourly_wages if year_q==`year' & quarter_q==${qr_c}
local inf_adj = r(min)
sum hourly_wages if year_q==`year_ref' & quarter_q==${qr_ref}
local inf_adj = `inf_adj'/r(min)
replace income_growth = max( min(1,`inf_adj'), income_growth) if income_growth<1  
replace income_growth = max( max(1, `inf_adj'), income_growth) if income_growth>=1 
*replace income_growth = 1 if income_growth<.   
replace ing_tot_ref = ing_tot_ref1*income_growth if income_growth<.   
replace ing_tot_np_ref = ing_tot_np_ref1*income_growth if income_growth<.
replace ing_tot_ref0 = ing_tot_ref1  //ing_tot_ref
replace ing_tot_np_ref0 = ing_tot_np_ref1  //ing_tot_np_ref 
}
//

if ${scenario_op}>=4 & ${scenario_op}<=5 { 
sum income_growth, d  // This prevents outliers in income growth
replace income_growth = max( r(p25), min(r(p95),income_growth) ) if income_growth<.  
}
//
g ytot_ind_sim = ytot_ind*income_growth if flab_0<.
drop income_growth

g inc_workers = ytot_ind_sim if flab_0==1 & desem==0  // Income of workers with no simulations yet
sum ytot_ind, d
global income_maximum = r(p99)
sum ing_tot_ref, d
local inc_gr = r(p50)
sum ing_tot_ref1, d
local inc_gr = `inc_gr'/r(p50)
global income_maximum = ${income_maximum}*`inc_gr'

// 1 - Simulate employment status of labor participants based on statistics of a previous ESI year
capture drop unemployed
capture drop pr_unemployed-pr_jobfind_inv 
capture drop pr_jobfind_inv2 pr_layoffs2
g unemp_sim = uniform() if flab_0==1 // flab_0 is a variable equal to 1 for labor participants and 0 otherwise

if ${scenario_op}>=4 & ${scenario_op}<=5 { 
replace year = 2006
replace quarter = 4
}
layoff_jobfind_yr 12 `year'
/*
if ${scenario_op}>=4 & ${scenario_op}<=5 {
replace year = `year'
replace quarter = ${qr_c} 
replace pr_jobfind_inv=1
}
*/
//

// 2 - Simulate income shock of employed vs unemployed based on statistics of a previous ESI year
// Var lists for Income by employment status in each year
local vl_ie0 "unemployed constant"
local vl_ie1 "unemployed sexo zona2 tr_edad2 educ quintile_renta"
local vl_ie2 "unemployed sexo zona2 sector_ind tr_edad2 educ quintile_renta"
local vl_ie3 "unemployed sexo zona2 actividad tr_edad educ quintile_renta"
local vl_ie4 "unemployed sexo zona2 quintile_renta"

// 2.1 - Import Income according to the simulated employment status in this year
foreach i of numlist 2 1 4 { // Import Income of labor-participants
capture drop _merge 
local var_list = "year quarter `vl_ie`i''"
if ${inc_rig}!=1 { 
if ${esi_bt_op}==1 {  // Bootstrap the sample
joinby `var_list' using "$path2b\inputs\qr_ing_ocup2_`i'_${data_save_emp}.dta", update unmatched(master)
}
if ${esi_bt_op}==0 {  // whole population
joinby `var_list' using "$path2b\qr_ing_ocup2_x`i'.dta", update unmatched(master)
}
}
/**/
if ${inc_rig}==1 { 
if ${esi_bt_op}==1 {  // Bootstrap the sample
joinby `var_list' using "$path2b\inputs\qr_ing_ocup2_real`i'_${data_save_emp}.dta", update unmatched(master)
}
if ${esi_bt_op}==0 {  // whole population
joinby `var_list' using "$path2b\qr_ing_ocup2_realx`i'.dta", update unmatched(master)
}
}
//
local var_list = "`vl_ie`i''"  
linear_reg_impute replacement_ratio "`var_list'"
sum replacement_ratio if replacement_ratio>0 & replacement_ratio<1
replace replacement_ratio=r(min) if replacement_ratio<=0
replace replacement_ratio=r(max) if replacement_ratio>=1

foreach x of varlist sd_ln_ing_tot_o* sd_ing_tot_o* replacement_r* { //ing_tot_o* ln_ing_tot_o* 
linear_reg_impute `x' "`var_list'"
sum `x' if `x'>0.0001
replace `x'=r(min) if `x'<=0.0001
}
}
*replace ing_tot_ocup = . if flab_0==0 *rename ing_tot_ocup ing_tot_ocup`year'
rename sd_ln_ing_tot_ocup sd_ln_ing_tot_ocup`year'
rename sd_ing_tot_ocup sd_ing_tot_ocup`year'
capture drop ing_tot_*gr ln_ing_tot_*gr  ing_tot_o* ln_ing_tot_o* 

rename unemployed unemployed_sim

// 2.2 - Import Income according to employment status of EFH year
g unemployed = desem // Now using previous employment status in the EFH
*replace unemployed_sim = unemployed

if ${scenario_op}>=4 & ${scenario_op}<=5 {
replace year = `year'
replace quarter = ${qr_c} 
}
if ${scenario_op}==5 { // No employment transitions
replace pr_jobfind_inv=1
*replace unemployed_sim = unemployed
}
// For labor participants
replace ytot_ind_sim = ytot_ind_sim*(replacement_ratio) if flab_0==1 & unemployed==0 & unemployed_sim==1
replace ytot_ind_sim = ytot_ind_sim*(1/replacement_ratio) if flab_0==1 & unemployed==1 & unemployed_sim==0
// This is to prevent unemployed workers from getting extraordinary jobs, purely because of an original low replacement ratio
// (For example, a worker with an estimated 1% replacement ratio would see his income multiply 100 times if he gets a job)
bysort sexo zona2 tr_edad educ quintile_h: egen inc_p75 = pctile(inc_workers), p(80)
bysort sexo zona2 tr_edad educ quintile_h: egen inc_p25 = pctile(inc_workers), p(20)
bysort sexo zona2 tr_edad educ: egen inc_p75_0 = pctile(inc_workers), p(80)
bysort sexo zona2 tr_edad educ: egen inc_p25_0 = pctile(inc_workers), p(20)
replace inc_p75 = max(inc_p75, inc_p75_0)
replace inc_p25 = max(inc_p25, inc_p25_0)
g inc_p25_2 = min(inc_p25, inc_p25_0)
drop inc_p75_0 inc_p25_0
replace ytot_ind_sim = min(ytot_ind_sim, inc_p75) if flab_0==1 & unemployed==1 & unemployed_sim==0 
// This prevents some workers from receiving too low of an wage (Necessary because some people may report unrealistic low incomes)
replace ytot_ind_sim = max(ytot_ind_sim, inc_p25) if flab_0==1 & unemployed==1 & unemployed_sim==0  
replace ytot_ind_sim = max(ytot_ind_sim, inc_p25_2) if flab_0==1 & unemployed_sim==0  

// 2.3 - Now add random shock
capture drop inc_shock
if ${ln_inc_e}==1 { // If Income is considered to be Log-Normal
g inc_shock = `size_temp_shock'*(sd_ln_ing_tot_ocup`year')*invnormal(uniform()) // Income shock according to employment status
replace ytot_ind_sim = ytot_ind_sim*exp(inc_shock) if flab_0==1 
}
if ${ln_inc_e}==0 { // If Income is considered to be normal
g inc_shock = `size_temp_shock'*(sd_ing_tot_ocup`year')*invnormal(uniform()) // Income shock according to employment status
replace ytot_ind_sim = ytot_ind_sim+inc_shock if flab_0==1 
}
//
replace ytot_ind_sim = 0 if ytot_ind_sim<0
replace ytot_ind_sim = 0 if flab_0==0 & ytot_ind<=0
replace ytot_ind_sim = . if flab_0==.
replace ytot_ind_sim = min(${income_maximum}, ytot_ind_sim) if ytot_ind_sim<.

sum uf_yrq4 if year_q==`year' & quarter_q==${qr_c}
local inf_adj = r(min)
sum uf_yrq4 if year_q==`year_ref' & quarter_q==${qr_ref}
local inf_adj = `inf_adj'/r(min)

egen yot_0 = rowtotal(yai yaotp yact)
replace yot_0 = yot_0*`inf_adj'
egen yot_1 = rowtotal(yaotp yact)
replace yot_1 = yot_1*`inf_adj'
bysort folio: egen ytoth_temp0 = total(ytot_ind_sim)
egen ytoth_sim = rowtotal(ytoth_temp0 yot_0)
capture drop inc_shock ytoth_temp0

g yefec_0 = max(0,ytoth_sim - yai*`inf_adj') if yai<. & a1==1
replace yefec_0 = max(0,ytoth_sim) if yefec_0==. & a1==1
sum yefec_0 if yefec_0>0
replace yefec_0 = max(r(min),yefec_0) if yefec_0<. & a1==1
g ing_sim = ln(1000+yefec_0)

// 2.4 - Permanent Income
/*
bysort sexo zona2 actividad tr_edad educ quintile_h: egen ytot_ind_pot3 = median(ytot_ind_sim) if ocup==1 | desem==1
bysort sexo zona2 tr_edad educ quintile_h: egen ytot_ind_pot3_2 = median(ytot_ind_sim) if ocup==1 | desem==1
replace ytot_ind_pot3 = ytot_ind_pot3_2 if actividad==0 | actividad==. | ytot_ind_pot3==.
g ytot_ind3 = ytot_ind_sim
replace ytot_ind3 = (1/2)*ytot_ind_pot3 if ytot_ind3==. 
replace ytot_ind3 = (1/2)*ytot_ind_pot3 if ytot_ind3<=(1/2)*ytot_ind_pot3 & ytot_ind_pot3<.
bysort folio: egen ytoth_temp0 = total(ytot_ind3)
egen ytoth_pi = rowtotal(ytoth_temp0 yot_0)

replace ytoth_pi = max(0,ytoth_pi- yai*`inf_adj', ytoth_sim) if yai<.
replace ytoth_pi = max(0,ytoth_pi, ytoth_sim) if ytoth_pi==.
sum ytoth_pi if ytoth_pi>0
replace ytoth_pi = r(min) if ytoth_pi==. | ytoth_pi<=0
replace ytoth_pi = ln(1000+ytoth_pi)
g ratio_y_pi = exp(ing_sim)/exp(ytoth_pi)
sum ratio_y_pi if ratio_y_pi>0
replace ratio_y_pi = r(min) if ratio_y_pi==. | ratio_y_pi<=0
capture drop ytoth_temp0 ytot_ind3 ytot_ind_pot3 ytot_ind_pot3_2
*/
p_income_yr `year'  // Permanent income of the family
capture drop inc_workers
}
//
end
