# Supplementary material for: Data article “Explaining the cyclical volatility of consumer debt risk using a heterogeneous agents model: The case of Chile”
Source: Data Brief. 2019 May 30;25:103915. doi: 10.1016/j.dib.2019.103915 (PMC6557751; doi:10.1016/j.dib.2019.103915)
Supplement: Multimedia component 2 [file mmc2.zip › SimulationCodes/model_simulation/simulate_periods.do]

*run "$path_bs_do\pctile_wgts.do" 
run "D:\DAT\DPF\Analisis Financiero\Sector Hogares\EFH\Proyectos\2010_Household Risk\dynamic_vars\next_per_stats.do"
run "D:\DAT\DPF\Analisis Financiero\Sector Hogares\EFH\Proyectos\2010_Household Risk\dynamic_vars\emp_trans_per.do"
run "D:\DAT\DPF\Analisis Financiero\Sector Hogares\EFH\Proyectos\2010_Household Risk\dynamic_vars\income_per.do"
*run "D:\DAT\DPF\Analisis Financiero\Sector Hogares\EFH\Proyectos\2010_Household Risk\dynamic_vars\debt_ceiling_per.do"
run "D:\DAT\DPF\Analisis Financiero\Sector Hogares\EFH\Proyectos\2010_Household Risk\dynamic_vars\debt_ceiling_per2.do"
run "D:\DAT\DPF\Analisis Financiero\Sector Hogares\EFH\Proyectos\2010_Household Risk\dynamic_vars\allvars_default_pr.do"
run "D:\DAT\DPF\Analisis Financiero\Sector Hogares\EFH\Proyectos\2010_Household Risk\dynamic_vars\ind_i_rates_per.do"
run "D:\DAT\DPF\Analisis Financiero\Sector Hogares\EFH\Proyectos\2010_Household Risk\dynamic_vars\cupon_rates.do"
run "D:\DAT\DPF\Analisis Financiero\Sector Hogares\EFH\Proyectos\2010_Household Risk\dynamic_vars\amortization_per.do"
run "D:\DAT\DPF\Analisis Financiero\Sector Hogares\EFH\Proyectos\2010_Household Risk\dynamic_vars\saving_sticky_per.do"
// Versions 0 are slightly less accurate, but use less memory because they do not generate values for i_cb(per) and deuda_cb(per) 
//(speed of both versions is similar)
*run "D:\DAT\DPF\Analisis Financiero\Sector Hogares\EFH\Proyectos\2010_Household Risk\dynamic_vars\amortization_per0.do"
*run "D:\DAT\DPF\Analisis Financiero\Sector Hogares\EFH\Proyectos\2010_Household Risk\dynamic_vars\saving_sticky_per0.do"
run "D:\DAT\DPF\Analisis Financiero\Sector Hogares\EFH\Proyectos\2010_Household Risk\dynamic_vars\default_per.do"

pr def simulate_periods
    args year year_ref	
quietly {
local option_shock 2 // 1 - Only labor market shocks, 2 - Labor + RCI + nr of debtors
local size_temp_shock 0.2 // This parameter determines the importance of transitory shocks in the observable income dispersion
local nr_sim_qrs 8 // Nr of simulated quarters of unemployment, income, spending and savings

forv per=1/`nr_sim_qrs' { // ytot_ind_sim 

if `per' > 1 {  // Advance statistics one extra period
next_per_stats `year' `per'
local year = ${year_new}
}
//
// 1 - Simulate employment status and income of labor participants based on statistics of a previous ESI year
emp_trans_per `year' `per'
income_per `year' `year_ref' `per'

// 2 - now simulate debt_ceiling, spending + new debt service + savings/debt, and default_decision
*if `per' == 1 {  
debt_ceiling_per `year' `year_ref' `per'
*}
allvars_default_pr `year' `year_ref' b_pr `option_shock' `per'
ind_i_rates_per `year' `year_ref' `per'  // Fixed-rate cupons for each debt type
cupon_rates `year' `year_ref' `per'  // Fixed-rate cupons for each debt type
amortization_per `year' `year_ref' `per'
saving_sticky_per `year' `year_ref' `per'
default_per `year' `per'
}
rename simu_exp_efh_sim cons_final_sim
//
// Drop variables that will be recalculated in other years
rename p_cbco p_bank
drop cons_max new_debt_feasible debt_ceiling* liq_decrease debt_increase payment liq_a_* cutoff* ///
ytot_ind_* ytoth_* simu_exp_efh nr_exp_adjs_ saving_* weight_new_debt ///
unemployed_pre_q ytot_ind_pot ytot_ind2 ytoth2  cf_dt_* *_rs* *_cb* M
rename p_bank p_cbco
capture drop interest_rate_df
*capture drop *_1_sim *_2_sim *_3_sim *_5_sim *_7_sim  // Only keeps default at 4, 6 and 8 quarters
}
//
end
