# Supplementary material for: Data article “Explaining the cyclical volatility of consumer debt risk using a heterogeneous agents model: The case of Chile”
Source: Data Brief. 2019 May 30;25:103915. doi: 10.1016/j.dib.2019.103915 (PMC6557751; doi:10.1016/j.dib.2019.103915)
Supplement: Multimedia component 3 [file mmc3.zip]

Archive with 11 entries (10 files):
- Main_data_for_figures/
- Main_data_for_figures/Data1.xls
- Main_data_for_figures/Data2.xls
- Main_data_for_figures/Data3.xls
- Main_data_for_figures/Data4.xls
- Main_data_for_figures/Data4_2.xls
- Main_data_for_figures/Data5.xls
- Main_data_for_figures/Data6.xls
- Main_data_for_figures/Data7.xls
- Main_data_for_figures/Data8.xls
- Main_data_for_figures/Data9.xls
