# Supplementary material for: Data article “Explaining the cyclical volatility of consumer debt risk using a heterogeneous agents model: The case of Chile”
Source: Data Brief. 2019 May 30;25:103915. doi: 10.1016/j.dib.2019.103915 (PMC6557751; doi:10.1016/j.dib.2019.103915)
Supplement: Multimedia component 3 [file mmc3.zip › Main_data_for_figures/Data1.xls]

## Sheet: Sheet1
debtor	year	quarter	sd_c_sim	unemployed_sim	d_dna_sim	cf_dna_sim	debt_pir_sim	cons_final_sim	exp_p25_sim	cons_0_sim	layoffs_sect_sim	jobfind_sim	unemp_sect_sim	ing_sim	debtor_sim	rci_sim	us_rci_sim	rec_rate_sim	enpl_sim	unemployment	deliquency_rate	mean_cons_debt_series	nr_deudores2	nr_debtors	gr_debt_series_0	uf_yrq4	mov_cnom4_cons_lag	tasa_captaciones13	dir_c_sim	dir_t_sim	dir_t2_sim	date_quarter
1	1990	1	0.0544038	0.0547596	8547518	401922	-0.817923	264608	361464	281278	0.0325055	0.472961	0.0481081	440448	0.552357	0.458842	0.411188	0.100374	29567.6	-0.0988537	0.082502	0.0975269	0.0509059	675960	0.992121	5599.84	0.0925076	0.755204	-0.856911	-0.475063	-0.842696	1990-01-01
1	1990	2	0.0544152	0.0548924	8863546	418207	-0.829676	276626	378475	294592	0.03737	0.469393	0.0544229	459064	0.555665	0.457127	0.40985	0.0979562	32939.1	-0.0477483	0.215183	0.100968	0.0517137	688541	0.984396	5882.14	0.0959548	0.867596	-0.920957	-0.510005	-0.84942	1990-04-01
1	1990	3	0.0544783	0.0537983	9198915	437111	-0.847064	293010	398445	311021	0.0377216	0.473507	0.0496044	491476	0.551466	0.451123	0.399368	0.101502	30177.7	-0.0555226	0.266591	0.104954	0.0525343	701350	0.984396	6214.22	0.102842	0.888153	-1.01367	-0.586621	-0.878922	1990-07-01
1	1990	4	0.0548553	0.0730487	9608630	449046	-0.882078	326338	438431	344298	0.0446004	0.517074	0.0522634	550600	0.535999	0.445926	0.391095	0.101477	30766	-0.0255924	0.365774	0.112514	0.053368	714393	0.984396	6768.34	0.0847594	0.759465	-1.16789	-0.69614	-0.922962	1990-10-01
1	1991	1	0.0546423	0.0618885	10090515	425459	-0.883837	338458	452919	357387	0.0421846	0.518251	0.0544724	577321	0.532808	0.437863	0.380028	0.0999864	28594.4	0.00452571	0.416311	0.117216	0.0542148	727673	0.992275	7099.08	-0.0181381	0.531866	-1.15843	-0.703976	-0.929408	1991-01-01
1	1991	2	0.05467	0.054284	10428285	439678	-0.871411	345176	463067	365003	0.0360364	0.473837	0.0531848	585705	0.534519	0.438251	0.382454	0.097391	31778.3	-0.0124389	0.464189	0.121082	0.0550751	742568	1	7264.31	-0.0181381	0.194805	-1.13063	-0.709481	-0.911378	1991-04-01
1	1991	3	0.0547594	0.0524778	11084902	473761	-0.866443	365714	489132	385691	0.0359954	0.514519	0.0470213	624816	0.530067	0.441816	0.383407	0.0954154	32514.2	0.056344	0.46139	0.128758	0.0559491	757754	1	7694.17	-0.00454296	0.166313	-1.13438	-0.742963	-0.914554	1991-07-01
1	1991	4	0.0548096	0.0516305	11736212	512075	-0.85635	386088	512636	406514	0.0321155	0.470632	0.0511031	664202	0.5235	0.438306	0.375164	0.10143	34105.4	-0.0737561	0.423962	0.136955	0.0568369	773234	1	8074.44	0.0159854	-0.00107476	-1.1149	-0.774284	-0.913967	1991-10-01
1	1992	1	0.055274	0.0583657	12017438	516097	-0.833704	410996	558453	434870	0.0408597	0.450112	0.0533861	675462	0.538376	0.452032	0.39649	0.0971483	46839.8	-0.147595	0.363113	0.14422	0.0577388	789014	1	8413.57	-0.00127339	-0.0933256	-1.00796	-0.743965	-0.879088	1992-01-01
1	1992	2	0.0553253	0.0735583	12482049	533148	-0.816632	419348	567084	445026	0.047328	0.509444	0.0600174	691861	0.543055	0.448783	0.390665	0.0989832	47277.3	-0.24539	0.259325	0.149898	0.058655	805101	1	8546.61	-0.00682887	0.124631	-0.927563	-0.728929	-0.864464	1992-04-01
1	1992	3	0.0554105	0.0657525	13099475	561185	-0.794853	430187	584407	455394	0.0453836	0.485552	0.0612661	710471	0.540317	0.451575	0.391238	0.100915	52303.9	-0.214538	0.225454	0.15752	0.0595857	821500	1	8807.57	-0.00415664	0.064514	-0.865062	-0.722105	-0.841403	1992-07-01
1	1992	4	0.0556169	0.0715214	14039637	600051	-0.764471	445718	609035	471195	0.0484365	0.478563	0.0684316	743848	0.539093	0.451397	0.390566	0.0947738	54765	-0.21367	0.0254863	0.169578	0.0605312	838217	1	9210.66	-0.00676407	0.148261	-0.800765	-0.720164	-0.813554	1992-10-01
1	1993	1	0.0557344	0.07393	15688763	676427	-0.664176	459910	619504	485757	0.0501962	0.490556	0.0662763	758929	0.534572	0.456717	0.392818	0.100331	60660.7	-0.225783	0.00104101	0.193182	0.0614918	855257	1	9477.95	0.00106323	0.166313	-0.68628	-0.675487	-0.703306	1993-01-01
1	1993	2	0.0558362	0.0703027	17672858	776540	-0.563541	470807	629542	496297	0.041058	0.504016	0.0593351	781982	0.537828	0.45565	0.385489	0.0984255	64422.3	-0.255103	-0.2395	0.217973	0.0624675	872627	1	9636.94	0.0201818	0.171803	-0.600487	-0.653004	-0.612492	1993-04-01
1	1993	3	0.055936	0.0756997	18979428	846031	-0.519471	485146	650141	510756	0.0415938	0.44614	0.0681379	809897	0.533138	0.461123	0.392786	0.101964	71057.4	-0.231171	-0.341058	0.234618	0.0634588	890333	1	9958.22	0.034483	0.162637	-0.577776	-0.650575	-0.573978	1993-07-01
1	1993	4	0.0559947	0.0704451	20469424	912664	-0.487879	505930	679012	531760	0.0387018	0.540364	0.0533388	852668	0.531138	0.457979	0.390986	0.1012	75608.5	-0.181988	-0.474395	0.253441	0.0644658	908381	1	10422.1	0.0346627	0.117431	-0.57407	-0.662814	-0.54827	1993-10-01
1	1994	1	0.056196	0.0853918	21882994	984396	-0.433533	517626	701426	545519	0.0359479	0.501262	0.0553174	863730	0.541536	0.465408	0.401454	0.103626	93139.2	-0.105255	-0.362553	0.271936	0.0654887	926778	1	10687.3	0.0431428	0.132253	-0.518751	-0.632023	-0.490724	1994-01-01
1	1994	2	0.0564129	0.0656429	21902542	987277	-0.436258	533397	714530	561933	0.0188635	0.288837	0.0497492	872846	0.538148	0.466843	0.397554	0.100255	95950.1	-0.0485911	-0.191568	0.278236	0.0665279	945530	1	10908.9	0.0440134	0.103363	-0.505728	-0.611119	-0.478319	1994-04-01
1	1994	3	0.0565019	0.060149	21993708	981063	-0.448741	544047	733105	573016	0.0212223	0.342913	0.0477904	888917	0.538187	0.465722	0.400913	0.100166	94449.2	-0.0389182	-0.102568	0.280456	0.0675836	964644	1	11190	0.0330185	0.0856203	-0.519206	-0.60379	-0.488617	1994-07-01
1	1994	4	0.0566158	0.0623264	23490752	1.04295e+06	-0.405965	559411	749808	587750	0.0216445	0.324938	0.048517	922600	0.530104	0.465622	0.399482	0.10087	99735.3	0.0189229	-0.0466436	0.300622	0.068656	984126	1	11433.4	0.0280395	0.0582692	-0.4855	-0.59212	-0.456373	1994-10-01
1	1995	1	0.0566876	0.0737975	23411238	1.0444e+06	-0.423696	576759	769715	606297	0.0205933	0.342263	0.044946	940138	0.535383	0.4675	0.40336	0.102337	100802	-0.0736979	-0.115092	0.300622	0.0697455	1003984	1	11611	0.0324109	0.00971283	-0.51174	-0.603459	-0.475204	1995-01-01
1	1995	2	0.0567939	0.0708451	25625554	1.14317e+06	-0.342002	579259	782278	608481	0.0244497	0.362103	0.0487751	942693	0.545742	0.474591	0.409682	0.101628	118364	-0.0928885	-0.255269	0.329944	0.0708522	1023468	1	11801.8	0.0323433	0.00810213	-0.40953	-0.530257	-0.38485	1995-04-01
1	1995	3	0.0570053	0.0564519	27822850	1.25136e+06	-0.27016	601032	797525	629795	0.0218245	0.366934	0.0476726	972484	0.540072	0.477067	0.405364	0.104618	119998	-0.152258	-0.314271	0.366826	0.0719765	1043317	1	12044.6	0.0393646	-0.0251544	-0.35931	-0.508342	-0.309996	1995-07-01
1	1995	4	0.0571144	0.0469484	30589354	1.36691e+06	-0.202343	616749	819703	645084	0.018778	0.362518	0.0424009	1.00375e+06	0.546394	0.474503	0.400599	0.10843	127441	-0.144286	-0.290256	0.404648	0.0731186	1063538	1	12394.6	0.0326212	0.120317	-0.308615	-0.474335	-0.243507	1995-10-01
1	1996	1	0.0574629	0.0435062	33487886	1.48518e+06	-0.12277	616654	803069	644237	0.0169194	0.347971	0.0401001	1.01283e+06	0.540804	0.47806	0.398149	0.101175	126654	-0.16717	-0.323959	0.447059	0.0742789	1084139	1	12534.7	0.0244871	0.114537	-0.229744	-0.417307	-0.152847	1996-01-01
1	1996	2	0.0575196	0.0483058	35728280	1.58288e+06	-0.0756405	626362	817484	654245	0.0233186	0.457631	0.0409463	1.02758e+06	0.547931	0.483198	0.405807	0.10097	135236	-0.255799	-0.296549	0.478565	0.0754576	1105126	1	12749.4	0.0232936	0.183594	-0.190852	-0.372913	-0.0992021	1996-04-01
1	1996	3	0.0576789	0.0515048	38036736	1.66331e+06	-0.0293161	639420	834473	666669	0.0207498	0.38654	0.041701	1.05436e+06	0.550894	0.484403	0.402405	0.107392	155328	-0.266156	-0.278982	0.511856	0.0766549	1126506	1	12999.9	0.00992248	0.13746	-0.158741	-0.346442	-0.0576749	1996-07-01
1	1996	4	0.0577461	0.0421838	42032264	1.84936e+06	0.0534108	649577	848160	675715	0.0199563	0.396495	0.0443816	1.07231e+06	0.560127	0.494903	0.409292	0.115597	170806	-0.340627	-0.28567	0.56813	0.0778713	1148286	1	13175.2	0.0159434	0.124152	-0.0842994	-0.296639	0.0297535	1996-10-01
1	1997	1	0.057858	0.0416857	45955752	2.0331e+06	0.130694	655577	861110	682290	0.0211035	0.340967	0.0520479	1078351	0.570108	0.507797	0.423435	0.118109	199673	-0.288141	-0.270458	0.622789	0.079107	1170474	1	13370.7	0.0214295	0.131494	-0.0145045	-0.248493	0.115989	1997-01-01
1	1997	2	0.0579407	0.0493782	47876240	2.09974e+06	0.153285	665851	874224	691368	0.0249488	0.355275	0.0582573	1.09746e+06	0.572917	0.511618	0.432556	0.123684	198425	-0.261528	-0.25905	0.651368	0.0803623	1193076	1	13570.6	0.0124505	0.0873486	0.0109189	-0.219339	0.143294	1997-04-01
1	1997	3	0.0580381	0.0696689	49526596	2.1766e+06	0.179064	672831	883318	698067	0.0268524	0.280785	0.0688975	1.10883e+06	0.571025	0.518552	0.440381	0.130498	213307	-0.287702	-0.28076	0.676615	0.0816375	1216102	1	13689.6	0.014287	0.11478	0.0278609	-0.198669	0.171012	1997-07-01
1	1997	4	0.0580606	0.0641547	52284088	2.29292e+06	0.213493	686889	901601	711891	0.0207532	0.221449	0.0697823	1.1347e+06	0.576888	0.519588	0.4422	0.129101	220919	-0.35332	-0.254417	0.718317	0.0829329	1239557	1	13956.1	0.0119927	0.103852	0.0461653	-0.182438	0.207757	1997-10-01
1	1998	1	0.0581561	0.0618236	53572116	2.37286e+06	0.227283	695921	914129	723306	0.0198243	0.258541	0.0621098	1.15624e+06	0.574365	0.524824	0.446346	0.12183	241630	-0.370691	-0.264388	0.73915	0.0842489	1263451	0.966395	14149.6	0.0214615	0.262457	0.0460298	-0.174275	0.21754	1998-01-01
1	1998	2	0.0582535	0.060477	53578084	2.41654e+06	0.223826	699070	921901	727092	0.0236234	0.286566	0.0655665	1160742	0.578761	0.531242	0.467967	0.110843	258599	-0.344582	-0.191293	0.742498	0.0855858	1287791	0.9234	14267.6	0.0394638	0.415901	0.0467609	-0.156423	0.218175	1998-04-01
1	1998	3	0.0583071	0.0607178	53343868	2.48462e+06	0.216554	703289	931042	731988	0.0228334	0.279178	0.0659017	1.16512e+06	0.582814	0.534525	0.472331	0.108039	295933	-0.266088	-0.121025	0.742498	0.0869439	1312586	0.87989	14400.9	0.0716748	0.698828	0.0144253	-0.150765	0.214413	1998-07-01
1	1998	4	0.0583786	0.0676248	52976252	2522238	0.211448	708807	945275	738588	0.0201245	0.213056	0.0718963	1164634	0.584644	0.540131	0.482076	0.102634	313920	-0.0251349	0.0130139	0.742498	0.0883235	1337843	0.845089	14587.8	0.093175	0.8886	-0.0280991	-0.153852	0.214827	1998-10-01
1	1999	1	0.0584506	0.0636039	52695648	2.50586e+06	0.205907	716444	955787	747202	0.0217296	0.264458	0.0712803	1.17155e+06	0.586655	0.536797	0.478873	0.0976983	324252	0.0929199	0.133137	0.742498	0.0897251	1363571	0.848594	14727.4	0.0916425	0.919233	-0.055441	-0.157562	0.208909	1999-01-01
1	1999	2	0.058461	0.0920144	52390948	2.46812e+06	0.209387	720564	963048	749804	0.0250218	0.276008	0.0733956	1.16217e+06	0.589957	0.536085	0.473534	0.103977	321943	0.251996	0.194389	0.742498	0.0911489	1389780	0.868311	14824.1	0.0816292	0.896872	-0.0792569	-0.144758	0.216947	1999-04-01
1	1999	3	0.0585314	0.0663546	52093136	2.35996e+06	0.203938	729043	970329	757886	0.0219723	0.26126	0.0735659	1.16455e+06	0.582457	0.528525	0.467422	0.105096	296489	0.265206	0.246195	0.742498	0.0925952	1416476	0.891386	14915.6	0.0415496	0.712173	-0.100126	-0.133572	0.214897	1999-07-01
1	1999	4	0.0586237	0.073822	51785464	2.28742e+06	0.195586	739578	976548	767395	0.0192615	0.237643	0.0698938	1.17693e+06	0.582348	0.519876	0.447648	0.106316	280397	0.224097	0.218541	0.742498	0.0940645	1443670	0.905579	15004.5	0.015792	0.560353	-0.112373	-0.122001	0.204325	1999-10-01
1	2000	1	0.0587327	0.0727873	51491564	2.25392e+06	0.190107	745465	985459	774662	0.022148	0.258046	0.0672336	1.17509e+06	0.582264	0.518001	0.448584	0.110152	284834	0.115998	0.214324	0.742498	0.0955572	1471371	0.91501	15129	0.00612916	0.431941	-0.110657	-0.105691	0.205892	2000-01-01
1	2000	2	0.0588192	0.0670277	51178360	2235652	0.176503	759888	1.00136e+06	788376	0.0263195	0.271707	0.0735547	1207447	0.577561	0.515095	0.443894	0.109378	276943	0.135829	0.225693	0.742498	0.0970735	1498941	0.920774	15353.7	0.00372814	0.255853	-0.139598	-0.122546	0.178726	2000-04-01
1	2000	3	0.0589223	0.0658634	50830732	2.23793e+06	0.173267	767434	1.01215e+06	795156	0.0217199	0.249424	0.0675719	1.20465e+06	0.570275	0.517806	0.443914	0.109277	278497	0.219593	0.214321	0.742498	0.0986139	1527016	0.921732	15489.2	0.0111985	0.184417	-0.144112	-0.113805	0.181041	2000-07-01
1	2000	4	0.0589835	0.0645811	50560376	2.24254e+06	0.161256	774722	1.02323e+06	803647	0.0202663	0.229581	0.0693659	1.21608e+06	0.569569	0.515646	0.44467	0.107277	279568	0.186918	0.231326	0.742498	0.100179	1555604	0.925125	15660.1	0.0182998	0.098957	-0.156835	-0.117455	0.171602	2000-10-01
1	2001	1	0.0589829	0.0635893	50184448	2.21679e+06	0.157905	784112	1.03465e+06	813433	0.0179638	0.265634	0.0612122	1.22479e+06	0.568362	0.516156	0.440803	0.107143	279274	0.211796	0.216546	0.742498	0.101768	1584715	0.934308	15809.5	0.0137595	0.00595046	-0.164168	-0.120443	0.164465	2001-01-01
1	2001	2	0.0590221	0.0643834	49912716	2.20575e+06	0.154943	789483	1.04033e+06	818916	0.0227658	0.264005	0.0694189	1.22441e+06	0.571543	0.515036	0.446528	0.11089	275189	0.183947	0.20464	0.742498	0.103383	1614356	0.945313	15896.1	0.013781	-0.0822099	-0.151994	-0.108497	0.164778	2001-04-01
1	2001	3	0.0590862	0.0612292	49564648	2.18776e+06	0.141703	799990	1.04988e+06	828890	0.0208652	0.252809	0.0684166	1237344	0.56447	0.514106	0.440639	0.111918	273272	0.183151	0.194574	0.742498	0.106133	1661914	0.958282	16030.4	0.0120915	-0.148021	-0.171615	-0.110986	0.154267	2001-07-01
1	2001	4	0.0590769	0.0625478	50228232	2.19243e+06	0.127592	811186	1.06372e+06	840153	0.0215169	0.233705	0.0684652	1.26937e+06	0.565165	0.507355	0.425077	0.110716	263367	0.159894	0.123129	0.742498	0.107269	1684361	0.975498	16222.1	0.0016793	-0.174112	-0.191552	-0.125969	0.128711	2001-10-01
1	2002	1	0.0590949	0.0628668	49905004	2.18766e+06	0.132601	810738	1063133	839735	0.0202487	0.254561	0.0652273	1.25197e+06	0.566335	0.509193	0.434939	0.115265	261388	0.216974	0.187585	0.742498	0.108676	1711186	0.986984	16220	0.00558533	-0.170251	-0.156368	-0.102666	0.142514	2002-01-01
1	2002	2	0.0591448	0.0672216	49533724	2.16547e+06	0.126721	820738	1.06825e+06	849064	0.0238764	0.269521	0.0632136	1267836	0.562242	0.5095	0.432533	0.116011	254346	0.170727	0.129131	0.742498	0.110103	1738437	0.993492	16285.5	0.00231345	-0.384284	-0.139177	-0.0947056	0.129923	2002-04-01
1	2002	3	0.0591897	0.0681953	49203256	2.14262e+06	0.117238	825086	1.07508e+06	853014	0.0259322	0.293958	0.0681144	1.27438e+06	0.562381	0.507023	0.429136	0.116175	255816	0.158454	0.217543	0.742498	0.117684	1863244	1.00411	16380	-0.00209961	-0.28659	-0.128592	-0.0794223	0.124775	2002-07-01
1	2002	4	0.059265	0.068232	49160324	2116029	0.104689	844618	1.09203e+06	874007	0.0237988	0.246001	0.0682605	1.29675e+06	0.555301	0.500878	0.41941	0.115489	222183	0.177822	0.238232	0.747423	0.121866	1934754	1.02801	16630.8	-0.0143586	-0.479355	-0.115617	-0.0763959	0.113985	2002-10-01
1	2003	1	0.0592106	0.0716546	50096748	2138330	0.11426	848428	1.0987e+06	876595	0.0230548	0.26386	0.0621391	1.306e+06	0.557479	0.501184	0.415841	0.116851	209895	0.168806	0.258052	0.751966	0.126138	2008065	1.05939	16708.2	-0.0222323	-0.254638	-0.0842765	-0.0647467	0.112935	2003-01-01
1	2003	2	0.0592811	0.0687446	49689340	2.08777e+06	0.0968569	866109	1.11673e+06	894083	0.0259872	0.279602	0.0693965	1.33143e+06	0.551541	0.496238	0.407326	0.121484	185738	0.144897	0.25652	0.751966	0.124737	1991187	1.09043	16957.1	-0.0388971	-0.277969	-0.0692624	-0.0426578	0.0936522	2003-04-01
1	2003	3	0.0593223	0.0685407	49368612	2.06758e+06	0.095692	867692	1.11731e+06	892020	0.0228099	0.255147	0.0672463	1.32193e+06	0.552064	0.492705	0.399131	0.130029	169071	0.147521	0.242366	0.751966	0.126001	2016841	1.11805	16936.1	-0.0424442	-0.593209	-0.0340189	-0.0123696	0.100816	2003-07-01
1	2003	4	0.0594268	0.0667198	52419116	2221966	0.15495	866955	1119485	892438	0.0205434	0.230096	0.0656259	1322668	0.556848	0.498574	0.403264	0.135644	159588	0.156803	0.197935	0.804427	0.122095	1959621	1.12195	16962.6	-0.0305749	-0.661152	0.0232508	0.0306099	0.167693	2003-10-01
1	2004	1	0.0593781	0.0701976	53012476	2.24483e+06	0.155938	870043	1.12197e+06	894047	0.0149605	0.222216	0.0604316	1.3253e+06	0.55919	0.50031	0.404853	0.134486	159613	0.164581	0.122609	0.804427	0.127004	2043939	1.11794	16854.7	-0.0309449	-0.973982	0.0583721	0.048692	0.165709	2004-01-01
1	2004	2	0.0594177	0.0627376	52652672	2.24675e+06	0.155928	871311	1.12565e+06	895098	0.0195546	0.260614	0.0610586	1.32009e+06	0.560963	0.505482	0.412855	0.131476	162801	0.214163	0.0509883	0.804427	0.125033	2017650	1.11249	16905.4	-0.0237171	-1.17513	0.0947027	0.0893174	0.169647	2004-04-01
1	2004	3	0.0594665	0.0630789	52262868	2.21331e+06	0.143004	882891	1.13979e+06	908037	0.0193672	0.267935	0.0591082	1.33404e+06	0.556222	0.505747	0.416384	0.132744	170845	0.222918	-0.0587156	0.804427	0.126035	2039293	1.10504	17109.7	-0.0319495	-1.47906	0.114872	0.129749	0.159133	2004-07-01
1	2004	4	0.0593943	0.0555349	52855484	2.2195e+06	0.132467	891577	1.14991e+06	916881	0.0143779	0.235583	0.0503679	1.35376e+06	0.561821	0.497314	0.404847	0.128043	169046	0.201392	-0.140085	0.804427	0.127942	2075716	1.10168	17248.8	-0.0399545	-0.481984	0.157808	0.168225	0.144455	2004-10-01
1	2005	1	0.0594949	0.0561021	52437100	2.20099e+06	0.139067	888657	1.15131e+06	914605	0.015258	0.245277	0.0423622	1328644	0.566589	0.503114	0.411815	0.129572	182922	0.150885	-0.209921	0.804427	0.12953	2107106	1.09916	17257.9	-0.040756	-0.748832	0.228922	0.227103	0.163185	2005-01-01
1	2005	2	0.0595358	0.0523677	53347224	2.25037e+06	0.154849	895028	1.15657e+06	920729	0.0205158	0.315069	0.0467712	1341043	0.564291	0.507548	0.416331	0.131643	181306	0.131564	-0.248503	0.823885	0.131725	2148261	1.09609	17338.2	-0.0360754	-0.792139	0.263481	0.250265	0.177797	2005-04-01
1	2005	3	0.0594423	0.0519766	55146636	2.33436e+06	0.160111	905641	1.17547e+06	931782	0.0199859	0.346074	0.0457958	1.36893e+06	0.562744	0.508054	0.422289	0.128645	174362	0.10885	-0.310333	0.842301	0.135387	2213583	1.09531	17603.8	-0.0318331	-0.750551	0.279821	0.272813	0.179324	2005-07-01
1	2005	4	0.0594987	0.0491299	56329788	2.38253e+06	0.167125	925187	1.19521e+06	950844	0.0175353	0.27834	0.0505593	1.39582e+06	0.563537	0.509052	0.418914	0.133496	173853	0.0805773	-0.292253	0.866265	0.139761	2290865	1.09321	17897.4	-0.0332768	-0.429441	0.322394	0.307095	0.18792	2005-10-01
1	2006	1	0.0595413	0.0459789	57197012	2427286	0.184963	924709	1.19701e+06	949056	0.016951	0.271288	0.0536174	1.37888e+06	0.567685	0.512849	0.422561	0.136828	184723	0.0660186	-0.355925	0.884386	0.144151	2368793	1.08866	17930.5	-0.0302091	-0.260245	0.396569	0.360866	0.220837	2006-01-01
1	2006	2	0.059459	0.0485113	58474160	2.47512e+06	0.188356	929529	1.20477e+06	955794	0.0185964	0.278356	0.0565284	1.39124e+06	0.570067	0.513769	0.427025	0.132194	182311	0.00102352	-0.340334	0.893187	0.147598	2431541	1.08457	18037.3	-0.0319088	-0.220632	0.440863	0.390301	0.221812	2006-04-01
1	2006	3	0.0594998	0.0488179	59548952	2.52476e+06	0.189829	944640	1.22047e+06	970933	0.0194297	0.306345	0.0561092	1.42183e+06	0.565001	0.51207	0.418543	0.13254	172419	-0.0967273	-0.383995	0.91323	0.151052	2494690	1.07302	18284.6	-0.0303074	-0.487261	0.4599	0.409235	0.222258	2006-07-01
1	2006	4	0.0594701	0.0468846	60280464	2.5809e+06	0.189826	953382	1.22841e+06	981565	0.0158359	0.268143	0.050236	1.43169e+06	0.565336	0.513906	0.423161	0.130407	197516	-0.195985	-0.356358	0.923096	0.155647	2577007	1.05327	18391.3	-0.0203591	-0.156854	0.509008	0.446126	0.226095	2006-10-01
1	2007	1	0.0596582	0.047876	60242520	2.58762e+06	0.204769	962269	1.23991e+06	992590	0.0183419	0.31318	0.0516953	1.4225e+06	0.571334	0.517452	0.43463	0.13532	237651	-0.16638	-0.377418	0.936875	0.158228	2626279	1.03297	18358.6	-0.0190794	-0.551446	0.550561	0.482838	0.24735	2007-01-01
1	2007	2	0.0596895	0.057421	60974496	2.61971e+06	0.20975	968293	1.24659e+06	999329	0.0278893	0.313769	0.0700913	1435069	0.57188	0.522395	0.445746	0.133854	270772	-0.255546	-0.327459	0.952251	0.160198	2665607	1.01455	18471.7	-0.0189625	-0.600096	0.569022	0.508687	0.25483	2007-04-01
1	2007	3	0.0596219	0.0624912	61683712	2.62101e+06	0.193966	989620	1.27496e+06	1.02132e+06	0.0249503	0.260339	0.0703823	1.47858e+06	0.572891	0.51694	0.436852	0.128638	272636	-0.113764	-0.334447	0.952251	0.163681	2730332	1.0025	18883.1	-0.0294037	-0.534201	0.541821	0.502297	0.224961	2007-07-01
1	2007	4	0.0596524	0.0691193	61315052	2.54954e+06	0.171335	1.01776e+06	1.31237e+06	1.05295e+06	0.0201665	0.22392	0.0696124	1.51824e+06	0.570878	0.510933	0.431442	0.126902	288900	-0.0151028	-0.323347	0.952251	0.16748	2800631	0.995946	19433.5	-0.0517874	-0.489026	0.533201	0.507801	0.198493	2007-10-01
1	2008	1	0.0596312	0.0623289	63900212	2621130	0.188745	1.03476e+06	1.33535e+06	1.0698e+06	0.019624	0.233163	0.0675187	1.55803e+06	0.570766	0.511058	0.430164	0.126261	290413	-0.0461933	-0.301866	0.982573	0.170293	2854714	0.989063	19745.9	-0.0649807	-0.57668	0.526942	0.511481	0.203968	2008-01-01
1	2008	2	0.0596631	0.0651374	64435124	2.61208e+06	0.188824	1.05075e+06	1.35449e+06	1.08408e+06	0.0251643	0.274269	0.0628939	1.5827e+06	0.57057	0.510108	0.429109	0.130326	275524	-0.0590166	-0.30818	0.998335	0.171103	2875366	0.987279	20015	-0.0774545	-0.584424	0.518935	0.518779	0.204173	2008-04-01
1	2008	3	0.0597359	0.0609717	64099980	2.58977e+06	0.155142	1.09254e+06	1.39816e+06	1.1259e+06	0.0249286	0.292995	0.0583875	1.64853e+06	0.560521	0.503768	0.417443	0.123986	242015	-0.0949249	-0.26238	1	0.171184	2883807	0.987361	20656.8	-0.0814159	-0.648639	0.456078	0.487534	0.165084	2008-07-01
1	2008	4	0.0597124	0.076243	64681032	2.62833e+06	0.13124	1.12311e+06	1.44328e+06	1.15875e+06	0.0237554	0.295637	0.0525496	1.70446e+06	0.563796	0.496714	0.404988	0.121798	245211	0.0233402	-0.220708	1	0.173629	2932179	0.991333	21289.8	-0.0753179	-0.0431629	0.414788	0.47071	0.131721	2008-10-01
1	2009	1	0.0597884	0.0731569	64208296	2.62965e+06	0.142564	1116194	1.44422e+06	1.14839e+06	0.0225201	0.30294	0.0487692	1.67151e+06	0.571123	0.502784	0.415472	0.12542	235033	0.142291	-0.15127	1	0.171551	2904167	0.998216	21180.6	-0.0680411	-0.0392114	0.442063	0.50363	0.151241	2009-01-01
1	2009	2	0.0597406	0.0571584	64737584	2.66602e+06	0.143532	1.11621e+06	1.44637e+06	1.14913e+06	0.0230662	0.287138	0.0535142	1.67391e+06	0.564777	0.504723	0.418501	0.122381	230822	0.18308	-0.0519596	1	0.168008	2851139	1	20975.8	-0.0617081	-0.505055	0.447279	0.513385	0.149807	2009-04-01
1	2009	3	0.0598242	0.0569447	64263152	2.69445e+06	0.143801	1.11668e+06	1.44712e+06	1.14886e+06	0.0245521	0.350369	0.047868	1.66054e+06	0.563415	0.507575	0.420135	0.120626	247513	0.176166	-0.00203487	1	0.165917	2822511	1	20920.1	-0.0441085	-0.551917	0.455859	0.538635	0.157826	2009-07-01
1	2009	4	0.0598066	0.0598949	64794920	2.75294e+06	0.14056	1.11851e+06	1.45233e+06	1.15148e+06	0.0229647	0.28478	0.0511	1670890	0.562699	0.510578	0.425438	0.123568	252707	0.157968	0.0896597	1	0.165232	2817692	1	20955.5	-0.0301907	-0.509553	0.463443	0.558367	0.151613	2009-10-01
1	2010	1	0.0598374	0.0540314	64325920	2.76195e+06	0.136204	1.12259e+06	1.45274e+06	1.15657e+06	0.0228374	0.314193	0.0486277	1.67129e+06	0.564142	0.507315	0.41824	0.123171	246009		0.062721	1	0.163882	2801435	1	20914.5	-0.0200843	-0.52959	0.477133	0.573435	0.151373	2010-01-01
1	2010	2	0.0598019	0.0463449	65800284	2.82237e+06	0.137552	1.1343e+06	1.4653e+06	1.16609e+06	0.0211236	0.319158	0.0455832	1.6983e+06	0.559414	0.509008	0.415787	0.126912	239353		0.0812648	1.01344	0.163884	2807792	1.01344	21081.7	-0.0203731	-0.795733	0.478776	0.574632	0.148694	2010-04-01
1	2010	3	0.0599025	0.0486923	65834656	2.81571e+06	0.13311	1.15139e+06	1.48217e+06	1.1852e+06	0.0209851	0.349236	0.0424108	1.72262e+06	0.558453	0.509301	0.418364	0.121855	218829		0.0415608	1.02204	0.165578	2843197	1.00849	21276.6	-0.023909	-0.805384	0.482563	0.583003	0.142928	2010-07-01
1	2010	4	0.0598912	0.0412355	67560448	2.8769e+06	0.142156	1.16161e+06	1.49346e+06	1.1951e+06	0.0191905	0.342376	0.043025	1742658	0.562479	0.506899	0.416436	0.126047	206831		0.010445	1.0403	0.168368	2897595	1.01786	21407.7	-0.0278716	-0.559471	0.505245	0.601277	0.149067	2010-10-01
1	2011	1	0.0598482	0.0414717	69512832	2.92968e+06	0.159894	1.16611e+06	1.50287e+06	1.19879e+06	0.020065	0.36219	0.0394684	1.75659e+06	0.566021	0.506296	0.409095	0.127823	211145		0.0070529	1.06166	0.170868	2947210	1.02053	21507	-0.0378736	-0.601083	0.535425	0.617493	0.161424	2011-01-01
1	2011	2	0.0599134	0.044153	69582464	2.93344e+06	0.150864	1.18518e+06	1521550	1.21967e+06	0.0210962	0.31861	0.0455184	1788870	0.56097	0.507143	0.413204	0.127857	210617		-0.0181794	1.0704	0.174908	3.0169e+06	1.00823	21752	-0.0381236	-0.74426			0.151417	2011-04-01
1	2011	3	0.0598747	0.0438856	70656296	2.99767e+06	0.152602	1.19254e+06	1537711	1.22677e+06	0.020882	0.347584	0.0422349	1.8082e+06	0.564093	0.508501	0.415182	0.124545	213727		0.000233962	1.07768	0.178323	3.0758e+06	1.00681	21960.2	-0.031081	-0.587344			0.14745	2011-07-01
1	2011	4	0.0599157	0.0413594	71353144	3.04983e+06	0.153058	1.20662e+06	1.55394e+06	1.24177e+06	0.0190922	0.341401	0.0429627	1.83014e+06	0.564876	0.508162	0.41418	0.128076	211570		0.0115754	1.09536	0.18136	3128184	1.01641	22157.7	-0.0240835	-0.480231			0.151664	2011-10-01
1	2012	1	0.0598855	0.0420036	71407024	3051157	0.134294	1225224	1.57494e+06	1.26122e+06	0.0199821	0.361499	0.0393995	1864368	0.558653	0.505767	0.404719	0.124013	240247		0.0382727	1.08748	0.186694	3.22018e+06	0.992799	22428.7	-0.023987	-0.584424			0.125907	2012-01-01
1	2012	2	0.0598739	0.0431529	71370152	3.04083e+06	0.117443	1237880	1.5889e+06	1.2746e+06	0.0210454	0.317462	0.0454448	1.90203e+06	0.553133	0.504867	0.405587	0.123438	242739			1.07841	0.191841	3308969	0.99166	22601.1	-0.0263872	-0.490794			0.0975329	2012-04-01
1	2012	3	0.0598453	0.0417736	72535408	3.09742e+06	0.126564	1.23644e+06	1.59277e+06	1.27257e+06	0.0207758	0.346135	0.0420571	1.91125e+06	0.554863	0.504909	0.403788	0.121799	214037			1.08819	0.195196	3.36684e+06	1.00907	22580.8	-0.0236787	-0.401132			0.10173	2012-07-01
1	2012	4	0.0599085	0.0431954	72120712	3.12275e+06	0.115314	1.25139e+06	1.60972e+06	1.28849e+06	0.0189861	0.340363	0.0428477	1.93327e+06	0.548233	0.507338	0.406598	0.125188	229805			1.08927	0.199072	3433684	1.00099	22783.5	-0.0101804	-0.438219			0.0912649	2012-10-01
