# Supplementary material for: Data article “Explaining the cyclical volatility of consumer debt risk using a heterogeneous agents model: The case of Chile”
Source: Data Brief. 2019 May 30;25:103915. doi: 10.1016/j.dib.2019.103915 (PMC6557751; doi:10.1016/j.dib.2019.103915)
Supplement: Multimedia component 3 [file mmc3.zip › Main_data_for_figures/Data2.xls]

## Sheet: Sheet1
unemployment	year_q	quarter	deliquency_rate_Spain	dsr_usa	dsr_chile	deliquency_rate_Chile	deliquency_rate_USA	enpl_usa	date_quarter
7.42399	1990	1		12.05		3.17366	3.66	1.67	1990-01-01
7.81326	1990	2		12.02		3.62395	3.68	1.74	1990-04-01
7.75275	1990	3		12.02		3.81512	3.87	1.84	1990-07-01
7.9883	1990	4		12.03		4.21292	3.82	1.8175	1990-10-01
8.23255	1991	1		11.99		4.4313	3.9325	1.9525	1991-01-01
8.09407	1991	2		11.83		4.64862	4.06	2.1	1991-04-01
8.67039	1991	3		11.73		4.63563	4.1275	2.24	1991-07-01
7.61267	1991	4		11.53		4.46534	4.13	2.3225	1991-10-01
7.07081	1992	1		11.3		4.20173	4.09	2.3675	1992-01-01
6.41206	1992	2		11.14		3.7875	3.9975	2.3575	1992-04-01
6.61296	1992	3		10.99		3.66136	3.885	2.2875	1992-07-01
6.61871	1992	4		10.81		2.99777	3.75	2.235	1992-10-01
6.53902	1993	1		10.99		2.92538	3.63	2.1	1993-01-01
6.35007	1993	2		10.8		2.29994	3.5175	1.97	1993-04-01
6.50388	1993	3		10.85		2.07783	3.3925	1.87	1993-07-01
6.83176	1993	4		10.73		1.81845	3.25	1.725	1993-10-01
7.37662	1994	1		10.86		2.03364	3.0975	1.6375	1994-01-01
7.80667	1994	2		10.86		2.41286	2.9425	1.555	1994-04-01
7.88255	1994	3		10.96		2.63746	2.82	1.48	1994-07-01
8.35193	1994	4		11.06		2.78915	2.76	1.45	1994-10-01
7.61311	1995	1		11.25		2.60463	2.76	1.44	1995-01-01
7.46841	1995	2		11.47		2.26396	2.82	1.495	1995-04-01
7.03792	1995	3		11.59		2.13424	2.94	1.6	1995-07-01
7.09424	1995	4		11.67		2.18611	3.08	1.745	1995-10-01
6.93375	1996	1		11.69		2.11367	3.1975	1.9225	1996-01-01
6.34566	1996	2		11.73		2.1724	3.32	2.0725	1996-04-01
6.28028	1996	3		11.8		2.2109	3.4275	2.2	1996-07-01
5.82957	1996	4		11.87		2.19616	3.525	2.3075	1996-10-01
6.14371	1997	1		11.83		2.22983	3.6275	2.41	1997-01-01
6.30941	1997	2		11.86		2.25541	3.695	2.535	1997-04-01
6.14641	1997	3		11.89		2.20697	3.715	2.6375	1997-07-01
5.75604	1997	4		11.85		2.26588	3.73	2.7	1997-10-01
5.65692	1998	1		11.73		2.2434	3.73	2.7175	1998-01-01
5.80656	1998	2		11.76		2.41353	3.7325	2.6925	1998-04-01
6.2807	1998	3		11.76		2.58922	3.745	2.6525	1998-07-01
7.99195	1998	4		11.81		2.96061	3.7375	2.6275	1998-10-01
8.99339	1999	1	2.43057	11.88		3.33849	3.7475	2.58	1999-01-01
10.5441	1999	2	2.26467	12.03		3.54937	3.7125	2.45	1999-04-01
10.6843	1999	3	2.26885	12.16		3.7381	3.665	2.365	1999-07-01
10.254	1999	4	2.01346	12.13		3.63614	3.6125	2.27	1999-10-01
9.20335	2000	1	1.93103	12.03		3.62084	3.535	2.22	2000-01-01
9.38769	2000	2	1.84298	12.2		3.66224	3.5125	2.22	2000-04-01
10.2079	2000	3	1.91593	12.36		3.62083	3.515	2.215	2000-07-01
9.87976	2000	4	1.91485	12.59		3.68293	3.5475	2.36	2000-10-01
10.1286	2001	1	1.98821	12.67		3.62889	3.5875	2.3925	2001-01-01
9.85045	2001	2	1.90857	12.86		3.58594	3.625	2.5025	2001-04-01
9.84262	2001	3	1.94451	12.73		3.55003	3.665	2.635	2001-07-01
9.61634	2001	4	1.94362	13.11		3.30525	3.67	2.7275	2001-10-01
10.1812	2002	1	2.00977	12.96		3.52531	3.6625	3.0475	2002-01-01
9.72108	2002	2	2.14354	13.01		3.32514	3.62	3.165	2002-04-01
9.60251	2002	3	2.22122	13.18		3.63251	3.5625	3.2425	2002-07-01
9.79029	2002	4	2.03963	13.25	6.89	3.70845	3.5125	3.1575	2002-10-01
9.70243	2003	1	2.00761	13.27	6.97	3.78269	3.4675	2.9575	2003-01-01
9.47321	2003	2	1.98894	13.21	7.02	3.77689	3.4175	2.9375	2003-04-01
9.49809	2003	3	1.94635	13.15	7.28	3.72381	3.32	2.8675	2003-07-01
9.58667	2003	4	1.86648	13.21	7.23	3.56198	3.2775	2.88	2003-10-01
9.66152	2004	1	1.82045	13.24	7.31	3.30353	3.205	2.8475	2004-01-01
10.1526	2004	2	1.73102	13.2	7.78	3.0752	3.1525	2.7825	2004-04-01
10.2419	2004	3	1.72431	13.36	7.62	2.75569	3.14	2.735	2004-07-01
10.0238	2004	4	1.68859	13.32	7.84	2.54034	3.0775	2.6775	2004-10-01
9.5301	2005	1	1.71277	13.68	7.78	2.36898	3.025	2.6175	2005-01-01
9.34774	2005	2	1.86226	13.8	7.83	2.27933	2.965	2.535	2005-04-01
9.1378	2005	3	1.94035	13.69	8.15	2.14266	2.9025	2.645	2005-07-01
8.88307	2005	4	1.82005	13.78	8.43	2.18175	2.8175	2.745	2005-10-01
8.75468	2006	1	1.85601	13.73	8.72	2.04717	2.7825	2.5575	2006-01-01
8.20377	2006	2	1.79441	13.79	8.93	2.07933	2.7975	2.4475	2006-04-01
7.43979	2006	3	1.91783	13.88	9.24	1.9905	2.84	2.2475	2006-07-01
6.7368	2006	4	1.86988	13.88	9.65	2.04628	2.9025	2.015	2006-10-01
6.93922	2007	1	1.96353	13.85	9.86	2.00364	2.94	2.16	2007-01-01
6.34727	2007	2	2.15286	13.88	10.21	2.10628	2.9575	2.2625	2007-04-01
7.31412	2007	3	2.42992	13.96	10.59	2.09161	3.015	2.34	2007-07-01
8.07253	2007	4	2.59603	13.9	10.85	2.11496	3.1325	2.495	2007-10-01
7.82542	2008	1	3.0743	13.62	11.06	2.16088	3.2725	2.65	2008-01-01
7.72571	2008	2	3.67343	13.23	11.06	2.14728	3.415	2.8975	2008-04-01
7.45321	2008	3	4.40187	13.35	11.37	2.24791	3.545	3.16	2008-07-01
8.38891	2008	4	5.33647	13.41	11.25	2.34357	3.76	3.53	2008-10-01
9.44855	2009	1	6.68199	13.42	11.07	2.51208	4.0525	3.99	2009-01-01
9.84192	2009	2	6.74058	13.13	10.69	2.77437	4.375	4.59	2009-04-01
9.7741	2009	3	7.1438	12.98	10.65	2.91639	4.62	5.13	2009-07-01
9.59783	2009	4	6.93471	12.71	10.68	3.19645	4.7	5.4925	2009-10-01
	2010	1	7.14352	12.27	10.99	3.11149	4.7125	5.9375	2010-01-01
	2010	2	6.89571	11.93	10.58	3.16973	4.5625	6.1975	2010-04-01
	2010	3	6.88725	11.72	10.58	3.04635	4.39	6.08	2010-07-01
	2010	4	6.62968	11.54	10.75	2.95302	4.1525	5.875	2010-10-01
	2011	1	6.62511	11.22	10.9	2.94302	3.83	5.3375	2011-01-01
	2011	2	6.53899	11.11	10.83	2.86969	3.5825	4.54	2011-04-01
	2011	3	6.95118	10.98	11.33	2.92302	3.3675	4.095	2011-07-01
	2011	4	6.87285	10.88	10.9	2.95636	3.225	3.6225	2011-10-01
	2012	1				3.03635	3.0925	3.1875	2012-01-01
