# Supplementary material for: Data article “Explaining the cyclical volatility of consumer debt risk using a heterogeneous agents model: The case of Chile”
Source: Data Brief. 2019 May 30;25:103915. doi: 10.1016/j.dib.2019.103915 (PMC6557751; doi:10.1016/j.dib.2019.103915)
Supplement: Multimedia component 3 [file mmc3.zip › Main_data_for_figures/Data3.xls]

## Sheet: Sheet1
year	quarter	def_max_sim	def_rate_sim	def_max_sim_all	def_rate_sim_all	inv_npl_all	inv_enpl_all	d_inv_npl_all	d_inv_enpl_all	date_quarter	unemployment	deliquency_rate	deliquency_rate_fw8	gasto_coloc	gasto_coloc_sm	gasto_coloc_fw8	delinquency_system	def_max_sim_v	def_rate_sim_v	gasto_coloc_fw8_v	delinquency_system_v
1990	1	0.262946	-0.287457	0.0883565	0.0383319	0.911644	0.961668			1990-01-01	7.42399	3.17366	0.0845484	0.0156118	0.017949	0.397591	-0.207587	0.0883565	0.0295073	0.0585386	0.0551936
1990	2	0.298821	-0.23551	0.0915839	0.0403757	0.908416	0.959624	-0.00322738	-0.00204384	1990-04-01	7.81326	3.62395	0.0820862	0.0182354	0.0171673	0.353996	-0.117908	0.0915839	0.0310806	0.0560414	0.060372
1990	3	0.238728	-0.305974	0.0862424	0.0376286	0.913758	0.962371	0.0053415	0.00274709	1990-07-01	7.75275	3.81512	0.0834223	0.0308666	0.0202519	0.302858	-0.137971	0.0862424	0.0289659	0.0532476	0.0591729
1990	4	0.140202	-0.391405	0.0781505	0.0345475	0.921849	0.965453	0.0080919	0.0030812	1990-10-01	7.9883	4.21292	0.0766001	0.0310722	0.0239465	0.195943	-0.0839167	0.0781505	0.0265941	0.0478484	0.0624594
1991	1	0.0633494	-0.49028	0.0723694	0.031295	0.927631	0.968705	0.00578108	0.00325245	1991-01-01	8.23255	4.4313	0.0726623	0.00802375	0.0220495	0.0288045	-0.0424	0.0723694	0.0240904	0.0404837	0.0651071
1991	2	0.0975397	-0.468356	0.0748865	0.0319887	0.925113	0.968011	-0.00251713	-0.000693709	1991-04-01	8.09407	4.64862	0.0692133	0.0128329	0.0206989	0.0127403	0.00358187	0.0748865	0.0246244	0.0398385	0.0681708
1991	3	0.0455072	-0.504741	0.0710896	0.0308457	0.92891	0.969154	0.00379691	0.00114301	1991-07-01	8.67039	4.63563	0.060752	0.017185	0.0172785	-0.0120477	0.0204766	0.0710896	0.0237445	0.0388632	0.0693323
1991	4	0.0373645	-0.505353	0.0705131	0.0308269	0.929487	0.969173	0.000576526	1.88351e-05	1991-10-01	7.61267	4.46534	0.0577358	0.0302992	0.0170852	-0.0885452	-0.00897976	0.0705131	0.02373	0.0360011	0.0673198
1992	1	0.191176	-0.374352	0.0822374	0.0351416	0.917763	0.964858	-0.0117243	-0.00431475	1992-01-01	7.07081	4.20173	0.0530727	0.00861031	0.0172319	-0.297657	0.0348761	0.0822374	0.0270515	0.0292078	0.0703379
1992	2	0.203495	-0.349351	0.0832567	0.0360313	0.916743	0.963969	-0.00101933	-0.000889719	1992-04-01	6.41206	3.7875	0.054964	0.0104024	0.0166242	-0.240248	-0.0257232	0.0832567	0.0277363	0.0309337	0.066202
1992	3	0.197341	-0.31853	0.082746	0.0371591	0.917254	0.962841	0.000510752	-0.00112778	1992-07-01	6.61296	3.66136	0.0457249	0.0157286	0.0162601	-0.235298	-0.0014436	0.082746	0.0286045	0.0310872	0.0678291
1992	4	0.180025	-0.319186	0.0813255	0.0371348	0.918675	0.962865	0.0014205	2.43783e-05	1992-10-01	6.61871	2.99777	0.0485382	0.0104235	0.0112912	-0.32068	-0.104012	0.0813255	0.0285858	0.0285431	0.0612168
1993	1	0.146234	-0.308558	0.0786233	0.0375315	0.921377	0.962469	0.00270221	-0.000396788	1993-01-01	6.53902	2.92538	0.0463579	0.00621493	0.0106924	-0.366831	-0.0973444	0.0786233	0.0288912	0.0272557	0.0616264
1993	2	0.0989425	-0.347193	0.0749916	0.0361091	0.925008	0.963891	0.00363162	0.00142238	1993-04-01	6.35007	2.29994	0.047845	0.0100982	0.0106163	-0.336891	-0.211155	0.0749916	0.0277963	0.0280841	0.054997
1993	3	0.122841	-0.280569	0.0768054	0.0385968	0.923195	0.961403	-0.00181377	-0.00248766	1993-07-01	6.50388	2.07783	0.0474103	0.00916052	0.00897429	-0.36832	-0.217641	0.0768054	0.0297112	0.0272152	0.0546415
1993	4	0.0962519	-0.272444	0.0747901	0.0389117	0.92521	0.961088	0.00201526	-0.000314891	1993-10-01	6.83176	1.81845	0.0497527	0.0112527	0.00918159	-0.392842	-0.264705	0.0747901	0.0299536	0.0265559	0.0521294
1994	1	0.187412	-0.128439	0.0819284	0.0449387	0.918072	0.955061	-0.00713828	-0.00602704	1994-01-01	7.37662	2.03364	0.0462342	0.0134492	0.0109902	-0.429151	-0.166293	0.0819284	0.0345931	0.025609	0.0575205
1994	2	0.179954	-0.137422	0.0813197	0.0445369	0.91868	0.955463	0.000608742	0.000401884	1994-04-01	7.80667	2.41286	0.0437216	0.0108327	0.0111738	-0.491255	-0.102556	0.0813197	0.0342838	0.0240669	0.061306
1994	3	0.187901	-0.175748	0.0819685	0.0428622	0.918031	0.957138	-0.000648856	0.00167465	1994-07-01	7.88255	2.63746	0.0460212	0.00859559	0.0110325	-0.521449	-0.0929185	0.0819685	0.0329947	0.0233511	0.0618997
1994	4	0.169889	-0.138695	0.0805053	0.0444802	0.919495	0.95552	0.00146326	-0.00161803	1994-10-01	8.35193	2.78915	0.0466421	0.00681407	0.00992289	-0.453353	-0.0556121	0.0805053	0.0342402	0.0249966	0.0642526
1995	1	0.1782	-0.143035	0.0811772	0.0442876	0.918823	0.955712	-0.000671893	0.000192672	1995-01-01	7.61311	2.60463	0.0443471	0.00853751	0.00869497	-0.323279	-0.074762	0.0811772	0.0340919	0.028469	0.0630339
1995	2	0.230067	-0.0517154	0.0854987	0.0485223	0.914501	0.951478	-0.00432149	-0.00423473	1995-04-01	7.46841	2.26396	0.0439068	0.00766194	0.00790228	-0.271835	-0.080965	0.0854987	0.0373517	0.0299719	0.0626441
1995	3	0.158752	-0.0725787	0.0796137	0.0475205	0.920386	0.952479	0.00588498	0.00100181	1995-07-01	7.03792	2.13424	0.0445666	0.00731212	0.00758141	-0.233348	-0.110675	0.0796137	0.0365805	0.0311479	0.0608103
1995	4	0.139676	-0.0570933	0.0781094	0.0482621	0.921891	0.951738	0.00150427	-0.000741571	1995-10-01	7.09424	2.18611	0.0442148	0.00859781	0.00802735	-0.176066	-0.0954452	0.0781094	0.0371514	0.0329842	0.0617435
1996	1	0.0702621	-0.0925042	0.0728714	0.046583	0.927129	0.953417	0.00523803	0.00167909	1996-01-01	6.93375	2.11367	0.0448317	0.0091257	0.0081744	-0.0987957	-0.123288	0.0728714	0.0358588	0.0356339	0.0600481
1996	2	0.0708673	-0.0544557	0.0729155	0.0483895	0.927085	0.95161	-4.41074e-05	-0.00180656	1996-04-01	6.34566	2.1724	0.0462476	0.00882575	0.00846535	-0.0622469	-0.102884	0.0729155	0.0372495	0.0369604	0.0612859
1996	3	0.0812999	0.0306681	0.0736802	0.052689	0.92632	0.947311	-0.000764698	-0.00429952	1996-07-01	6.28028	2.2109	0.0478502	0.0132091	0.0099396	-0.000376008	-0.0681374	0.0736802	0.0405592	0.0393194	0.0634528
1996	4	0.0635105	0.105653	0.0723811	0.0567918	0.927619	0.943208	0.00129911	-0.00410277	1996-10-01	5.82957	2.19616	0.0503079	0.0165496	0.0119276	0.0155214	-0.0460873	0.0723811	0.0437174	0.0399495	0.0648675
1997	1	0.109789	0.219101	0.0758095	0.0636144	0.924191	0.936386	-0.0034284	-0.00682256	1997-01-01	6.14371	2.22983	0.0545464	0.0127512	0.0128339	0.0748807	0.0102961	0.0758095	0.0489694	0.0423926	0.06863
1997	2	0.0841086	0.200476	0.0738874	0.0624406	0.926113	0.937559	0.00192207	0.00117379	1997-04-01	6.30941	2.25541	0.055326	0.0109591	0.0133673	0.140408	0.00350627	0.0738874	0.0480658	0.0452636	0.0681656
1997	3	0.0959719	0.289976	0.0747692	0.0682867	0.925231	0.931713	-0.000881791	-0.00584611	1997-07-01	6.14641	2.20697	0.0597192	0.0124607	0.0131802	0.222643	0.0327302	0.0747692	0.052566	0.0491432	0.0701871
1997	4	0.0503668	0.261089	0.0714359	0.0663423	0.928564	0.933658	0.00333327	0.00194436	1997-10-01	5.75604	2.26588	0.0621575	0.016027	0.0130495	0.251535	0.0095436	0.0714359	0.0510693	0.0505837	0.0685784
1998	1	0.0959162	0.258116	0.074765	0.0661454	0.925235	0.933855	-0.00332913	0.000196964	1998-01-01	5.65692	2.2434	0.0659491	0.0128448	0.0130729	0.318691	-0.00561152	0.074765	0.0509177	0.0540973	0.0675469
1998	2	0.139578	0.239827	0.0781017	0.0649466	0.921898	0.935053	-0.00333664	0.00119871	1998-04-01	5.80656	2.41353	0.0694218	0.0154398	0.0141931	0.335227	-0.00924492	0.0781017	0.0499949	0.0549993	0.067302
1998	3	0.248276	0.387908	0.0870698	0.0753126	0.91293	0.924687	-0.00896814	-0.0103659	1998-07-01	6.2807	2.58922	0.0699635	0.0149757	0.0148218	0.375609	0.111733	0.0870698	0.0579745	0.0572658	0.075957
1998	4	0.325974	0.437018	0.0941048	0.0791035	0.905895	0.920897	-0.00703493	-0.00379092	1998-10-01	7.99195	2.96061	0.0706679	0.0233996	0.016665	0.371287	0.187303	0.0941048	0.0608926	0.0570188	0.0819195
1999	1	0.34817	0.397616	0.0962168	0.0760473	0.903783	0.923953	-0.00211203	0.00305623	1999-01-01	8.99339	3.33849	0.0710242	0.0208005	0.0186539	0.316648	0.213531	0.0962168	0.05854	0.0539869	0.0840965
1999	2	0.342659	0.457953	0.095688	0.080777	0.904312	0.919223	0.000528812	-0.00472969	1999-04-01	10.5441	3.54937	0.0728804	0.0218365	0.0202531	0.284404	0.277986	0.095688	0.0621809	0.0522739	0.0896955
1999	3	0.280238	0.366515	0.0898977	0.0737185	0.910102	0.926281	0.00579029	0.00705841	1999-07-01	10.6843	3.7381	0.072402	0.0164996	0.0206341	0.210065	0.246187	0.0898977	0.0567474	0.0485289	0.0868881
1999	4	0.221501	0.316881	0.0847694	0.0701489	0.915231	0.929851	0.00512826	0.00356969	1999-10-01	10.254	3.63614	0.0698973	0.0258784	0.0212537	0.191712	0.197043	0.0847694	0.0539995	0.0476464	0.0827213
2000	1	0.242446	0.356865	0.0865636	0.0730105	0.913436	0.926989	-0.00179419	-0.00286168	2000-01-01	9.20335	3.62084	0.0723152	0.0153737	0.019897	0.0853623	0.221465	0.0865636	0.0562024	0.0428393	0.0847664
2000	2	0.213424	0.334705	0.0840875	0.0714105	0.915913	0.92859	0.0024761	0.00160006	2000-04-01	9.38769	3.66224	0.0709377	0.0217944	0.0198865	0.080784	0.2105	0.0840875	0.0549707	0.0426436	0.083842
2000	3	0.210142	0.318889	0.083812	0.0702899	0.916188	0.92971	0.000275522	0.0011206	2000-07-01	10.2079	3.62083	0.0701652	0.0142832	0.0193324	0.00866584	0.204815	0.083812	0.054108	0.0396765	0.0833667
2000	4	0.219407	0.307711	0.0845921	0.0695086	0.915408	0.930491	-0.000780076	0.000781268	2000-10-01	9.87976	3.68293	0.0725681	0.014899	0.0165876	0.0060235	0.195764	0.0845921	0.0535066	0.0395718	0.0826156
2001	1	0.201384	0.286553	0.0830812	0.0680534	0.916919	0.931947	0.00151092	0.00145525	2001-01-01	10.1286	3.62889	0.0703653	0.0159978	0.0167436	-0.00842638	0.181996	0.0830812	0.0523864	0.0390041	0.0814859
2001	2	0.210443	0.333488	0.0838372	0.0713236	0.916163	0.928676	-0.000756025	-0.00327018	2001-04-01	9.85045	3.58594	0.0727089	0.0113363	0.0141291	-0.0453639	0.201274	0.0838372	0.0549038	0.0375897	0.083072
2001	3	0.196828	0.336523	0.0827035	0.0715404	0.917296	0.92846	0.00113362	-0.000216812	2001-07-01	9.84262	3.55003	0.0706203	0.0140252	0.0140646	-0.0371983	0.2037	0.0827035	0.0550707	0.0378979	0.0832739
2001	4	0.138822	0.281006	0.0780427	0.0676769	0.921957	0.932323	0.00466087	0.00386342	2001-10-01	9.61634	3.30525	0.0747639	0.0124007	0.01344	-0.0632838	0.116811	0.0780427	0.0520966	0.0369221	0.0763436
2002	1	0.159567	0.298891	0.0796786	0.0688982	0.920321	0.931102	-0.00163591	-0.00122124	2002-01-01	10.1812	3.52531	0.0683192	0.0148251	0.0131468	-0.060792	0.183754	0.0796786	0.0530367	0.0370142	0.0816293
2002	2	0.12445	0.255032	0.0769291	0.0659417	0.923071	0.934058	0.0027495	0.00295645	2002-04-01	9.72108	3.32514	0.0693799	0.0134754	0.0136816	-0.0963443	0.124008	0.0769291	0.0507609	0.0357214	0.0768951
2002	3	0.114524	0.261627	0.0761692	0.066378	0.923831	0.933622	0.00075984	-0.000436306	2002-07-01	9.60251	3.63251	0.0666372	0.0139897	0.0136727	-0.114659	0.182816	0.0761692	0.0510968	0.0350731	0.0815527
2002	4	0.0289186	0.106243	0.0699201	0.0568253	0.93008	0.943175	0.00624919	0.00955269	2002-10-01	9.79029	3.70845	0.0632218	0.0133074	0.0138994	-0.143054	0.119642	0.0699201	0.0437433	0.0340912	0.0765601
2003	1	-0.0162477	0.0507959	0.0668323	0.0537603	0.933168	0.94624	0.00308776	0.00306505	2003-01-01	9.70243	3.78269	0.0604511	0.012032	0.0132011	-0.145371	0.114905	0.0668323	0.0413838	0.0340123	0.0761983
2003	2	-0.104345	-0.025997	0.0611964	0.0497864	0.938804	0.950214	0.00563586	0.00397387	2003-04-01	9.47321	3.77689	0.0562559	0.0122004	0.0128824	-0.172219	0.0939436	0.0611964	0.0383248	0.0331113	0.0746177
2003	3	-0.187223	-0.0574584	0.0563291	0.0482444	0.943671	0.951756	0.00486737	0.00154197	2003-07-01	9.49809	3.72381	0.0532816	0.0112893	0.0122073	-0.211342	0.0847577	0.0563291	0.0371378	0.0318409	0.0739354
2003	4	-0.293983	-0.0783256	0.0506253	0.0472481	0.949375	0.952752	0.00570378	0.000996292	2003-10-01	9.58667	3.56198	0.0493616	0.0126589	0.0120452	-0.234446	0.066414	0.0506253	0.0363709	0.0311137	0.0725915
2004	1	-0.305282	-0.108643	0.0500565	0.0458372	0.949943	0.954163	0.000568777	0.00141096	2004-01-01	9.66152	3.30353	0.0487233	0.0112003	0.0118373	-0.258351	0.0200637	0.0500565	0.0352848	0.0303788	0.0693037
2004	2	-0.283957	-0.0845284	0.0511354	0.046956	0.948865	0.953044	-0.00107884	-0.00111878	2004-04-01	10.1526	3.0752	0.0446789	0.0116578	0.0117016	-0.268944	0.0135691	0.0511354	0.036146	0.0300586	0.068855
2004	3	-0.25134	-0.0593513	0.0528308	0.0481532	0.947169	0.951847	-0.00169539	-0.00119725	2004-07-01	10.2419	2.75569	0.044391	0.0112367	0.0116884	-0.284437	-0.0199547	0.0528308	0.0370676	0.0295965	0.066585
2004	4	-0.259574	-0.101222	0.0523976	0.0461786	0.947602	0.953821	0.000433207	0.00197458	2004-10-01	10.0238	2.54034	0.0422803	0.0130861	0.0117952	-0.282889	-0.062773	0.0523976	0.0355476	0.0296424	0.0637941
2005	1	-0.202466	-0.0241675	0.055477	0.0498776	0.944523	0.950122	-0.00307941	-0.00369895	2005-01-01	9.5301	2.36898	0.042763	0.00950583	0.0113716	-0.313461	-0.0513477	0.055477	0.038395	0.0287499	0.0645272
2005	2	-0.234063	-0.0399042	0.0537515	0.0490988	0.946249	0.950901	0.00172549	0.000778764	2005-04-01	9.34774	2.27933	0.0418561	0.00863859	0.0106168	-0.26223	-0.0659159	0.0537515	0.0377955	0.0302611	0.0635939
2005	3	-0.259279	-0.128407	0.052413	0.0449402	0.947587	0.95506	0.00133845	0.00415865	2005-07-01	9.1378	2.14266	0.0425935	0.00925037	0.0101202	-0.220606	-0.127328	0.052413	0.0345943	0.0315473	0.059806
2005	4	-0.302089	-0.116889	0.0502166	0.0454608	0.949783	0.954539	0.00219646	-0.000520587	2005-10-01	8.88307	2.18175	0.0413035	0.0105984	0.0094983	-0.177096	-0.112399	0.0502166	0.034995	0.0329502	0.0607055
2006	1	-0.285008	-0.0713782	0.0510817	0.0475775	0.948918	0.952422	-0.000865132	-0.0021168	2006-01-01	8.75468	2.04717	0.0426802	0.0103028	0.00969755	-0.127638	-0.116668	0.0510817	0.0366245	0.0346209	0.060447
2006	2	-0.302903	-0.134587	0.0501757	0.0446633	0.949824	0.955337	0.000905991	0.00291428	2006-04-01	8.20377	2.07933	0.0424146	0.0103621	0.0101284	-0.0980404	-0.137489	0.0501757	0.0343811	0.0356609	0.0592014
2006	3	-0.3647	-0.188476	0.0471689	0.0423201	0.952831	0.95768	0.00300685	0.00234315	2006-07-01	7.43979	1.9905	0.0433625	0.0113653	0.0106571	-0.0479167	-0.176221	0.0471689	0.0325774	0.0374939	0.0569522
2006	4	-0.291259	-0.0979281	0.0507634	0.046331	0.949237	0.953669	-0.00359452	-0.00401086	2006-10-01	6.7368	2.04628	0.0444123	0.0105838	0.0106535	-0.00265491	-0.133489	0.0507634	0.0356649	0.0392299	0.0594387
2007	1	-0.166373	0.116411	0.0575159	0.0574061	0.942484	0.942594	-0.00675255	-0.0110751	2007-01-01	6.93922	2.00364	0.04587	0.013743	0.0115135	0.0807148	-0.0449836	0.0575159	0.0441903	0.0426407	0.0649391
2007	2	-0.10019	0.20406	0.0614513	0.0626648	0.938549	0.937335	-0.00393537	-0.00525868	2007-04-01	6.34727	2.10628	0.0481389	0.0122447	0.0119842	0.127411	0.0120427	0.0614513	0.0482384	0.0446791	0.06875
2007	3	-0.0773124	0.179796	0.0628733	0.0611626	0.937127	0.938837	-0.00142205	0.00150219	2007-07-01	7.31412	2.09161	0.0494987	0.0131838	0.0124388	0.204524	-0.00891588	0.0628733	0.047082	0.0482607	0.0673241
2007	4	-0.0343159	0.206689	0.0656356	0.0628297	0.934364	0.93717	-0.00276229	-0.00166717	2007-10-01	8.07253	2.11496	0.0529134	0.0152824	0.0136135	0.252219	-0.00554642	0.0656356	0.0483653	0.0506183	0.0675513
2008	1	-0.0494302	0.198442	0.064651	0.0623137	0.935349	0.937686	0.000984579	0.000516057	2008-01-01	7.82542	2.16088	0.0538092	0.0132188	0.0134824	0.249431	-0.00502052	0.064651	0.0479681	0.0504774	0.0675869
2008	2	-0.110541	0.134065	0.0608184	0.0584285	0.939182	0.941571	0.00383264	0.00388518	2008-04-01	7.72571	2.14728	0.0556838	0.0155014	0.0142966	0.288467	-0.0524941	0.0608184	0.0449773	0.0524868	0.0644532
2008	3	-0.217834	-0.0397197	0.0546309	0.0491079	0.945369	0.950892	0.0061875	0.00932065	2008-07-01	7.45321	2.24791	0.0587918	0.0162326	0.0150588	0.286759	-0.13825	0.0546309	0.0378025	0.0523972	0.0591564
2008	4	-0.227833	-0.0592417	0.0540874	0.0481585	0.945913	0.951841	0.000543505	0.000949353	2008-10-01	8.38891	2.34357	0.0582895	0.0201468	0.0162749	0.276329	-0.136155	0.0540874	0.0370717	0.0518535	0.0592804
2009	1	-0.258121	-0.0638811	0.0524738	0.0479356	0.947526	0.952064	0.00161362	0.000222921	2009-01-01	9.44855	2.51208	0.0603587	0.0194582	0.0178347	0.275749	-0.121689	0.0524738	0.0369001	0.0518235	0.0601442
2009	2	-0.267213	-0.112012	0.0519988	0.0456831	0.948001	0.954317	0.00047496	0.00225252	2009-04-01	9.84192	2.77437	0.0585269	0.0222867	0.0195311	0.220356	-0.101994	0.0519988	0.0351661	0.0490309	0.0613405
2009	3	-0.248601	-0.0403969	0.0529757	0.0490746	0.947024	0.950925	-0.000976861	-0.00339156	2009-07-01	9.7741	2.91639	0.0606432	0.0197938	0.0204214	0.156356	-0.057414	0.0529757	0.0377769	0.0459912	0.0641369
2009	4	-0.240282	-0.0068892	0.0534182	0.0507469	0.946582	0.949253	-0.000442564	-0.00167224	2009-10-01	9.59783	3.19645	0.0592446	0.0148873	0.0191065	0.117562	0.00927848	0.0534182	0.0390641	0.0442412	0.0685602
2010	1	-0.269942	-0.0869406	0.0518571	0.0468429	0.948143	0.953157	0.00156116	0.00390401	2010-01-01		3.11149	0.0604942	0.0188525	0.0189551	0.179536	-0.0476643	0.0518571	0.0360589	0.0470697	0.0647653
2010	2	-0.317618	-0.0656733	0.0494428	0.0478497	0.950557	0.95215	0.00241426	-0.0010069	2010-04-01		3.16973	0.0596936	0.0152502	0.017196	0.0940994	-0.0242789	0.0494428	0.036834	0.0432153	0.0662977
2010	3	-0.388481	-0.199262	0.0460604	0.0418661	0.95394	0.958134	0.00338247	0.00598365	2010-07-01		3.04635	0.0679024	0.0147083	0.0159246	0.0760463	-0.131382	0.0460604	0.0322279	0.0424421	0.059564
2010	4	-0.468297	-0.308783	0.0425269	0.0375231	0.957473	0.962477	0.00353345	0.004343	2010-10-01		2.95302	0.0683357	0.0200625	0.0172184	0.278965	-0.188398	0.0425269	0.0288847	0.0519904	0.0562629
2011	1	-0.472266	-0.288901	0.0423585	0.0382766	0.957642	0.961723	0.000168443	-0.000753492	2011-01-01		2.94302	0.0770444	0.0116285	0.0154124	-0.147449	-0.218222	0.0423585	0.0294647	0.0339417	0.0546097
2011	2	-0.469	-0.306341	0.042497	0.0376148	0.957503	0.962385	-0.000138581	0.000661761	2011-04-01		2.86969	0.0775777	0.0137642	0.0150409	-0.00153622	-0.236947	0.042497	0.0289553	0.0392738	0.0535967
2011	3	-0.460825	-0.281996	0.0428459	0.0385418	0.957154	0.961458	-0.000348836	-0.000926971	2011-07-01		2.92302	0.0867198	0.0132163		-0.101293	-0.259859	0.0428459	0.0296689	0.0355451	0.0523826
2011	4	-0.527768	-0.337746	0.0400715	0.0364519	0.959929	0.963548	0.00277436	0.00208989	2011-10-01		2.95636	0.0872531	0.0130814		-0.119196	-0.276813	0.0400715	0.0280601	0.0349144	0.051502
2012	1	-0.441354	-0.241443	0.0436883	0.0401369	0.956312	0.959863	-0.00361675	-0.00368497	2012-01-01		3.03635	0.0966952	0.0133193		-0.0878412	-0.269974	0.0436883	0.0308967	0.0360264	0.0518555
2012	2	-0.4144	-0.206267	0.0448819	0.0415739	0.955118	0.958426	-0.00119364	-0.00143701	2012-04-01		2.60158	0.0558261	0.0134121		-0.0758759	-0.149699	0.0448819	0.0320029	0.0364601	0.058483
2012	3	-0.527433	-0.395703	0.040085	0.0343993	0.959915	0.965601	0.00479695	0.00717458	2012-07-01		2.53722	0.0551918	0.0129489		-0.137096	-0.223466	0.040085	0.02648	0.0342949	0.0543241
2012	4	-0.477872	-0.298689	0.0421217	0.0379037	0.957878	0.962096	-0.00203669	-0.00350443	2012-10-01		2.56454	0.0554611	0.0131751		-0.106725	-0.187859	0.0421217	0.0291777	0.0353525	0.0562933
