# Supplementary material for: Data article “Explaining the cyclical volatility of consumer debt risk using a heterogeneous agents model: The case of Chile”
Source: Data Brief. 2019 May 30;25:103915. doi: 10.1016/j.dib.2019.103915 (PMC6557751; doi:10.1016/j.dib.2019.103915)
Supplement: Multimedia component 3 [file mmc3.zip › Main_data_for_figures/Data4.xls]

## Sheet: Sheet1
year	quarter	def_max_sim	def_rate_sim	def_max_sim_all	def_rate_sim_all	inv_npl_all	inv_enpl_all	d_inv_npl_all	d_inv_enpl_all	date_quarter	def_max_sim_v	def_rate_sim_v
1990	1	0.253316	-0.193707	0.143663	0.0630646	0.856337	0.936935			1990-01-01	0.143663	0.0818579
1990	2	0.284384	-0.154611	0.148196	0.065579	0.851804	0.934421	-0.00453326	-0.00251433	1990-04-01	0.148196	0.0851215
1990	3	0.253221	-0.194921	0.143649	0.0629881	0.856351	0.937012	0.00454694	0.00259086	1990-07-01	0.143649	0.0817586
1990	4	0.166644	-0.245127	0.131735	0.0599038	0.868265	0.940096	0.0119136	0.00308433	1990-10-01	0.131735	0.0777551
1991	1	0.122001	-0.315627	0.125984	0.055826	0.874016	0.944174	0.00575161	0.00407773	1991-01-01	0.125984	0.0724622
1991	2	0.12554	-0.297565	0.12643	0.0568435	0.87357	0.943157	-0.000446647	-0.00101742	1991-04-01	0.12643	0.0737828
1991	3	0.111056	-0.301842	0.124612	0.0566009	0.875388	0.943399	0.00181812	0.000242591	1991-07-01	0.124612	0.073468
1991	4	0.0885784	-0.319027	0.121843	0.0556365	0.878157	0.944363	0.00276971	0.000964344	1991-10-01	0.121843	0.0722162
1992	1	0.198588	-0.239191	0.136012	0.0602604	0.863988	0.93974	-0.0141689	-0.00462392	1992-01-01	0.136012	0.0782181
1992	2	0.216142	-0.230658	0.13842	0.0607769	0.86158	0.939223	-0.00240853	-0.000516415	1992-04-01	0.13842	0.0788884
1992	3	0.213484	-0.199096	0.138053	0.0627257	0.861947	0.937274	0.000367284	-0.00194883	1992-07-01	0.138053	0.0814179
1992	4	0.186006	-0.246539	0.134311	0.0598193	0.865689	0.940181	0.00374183	0.00290641	1992-10-01	0.134311	0.0776454
1993	1	0.177512	-0.167951	0.133175	0.06471	0.866825	0.93529	0.00113595	-0.00489068	1993-01-01	0.133175	0.0839935
1993	2	0.147266	-0.188556	0.129207	0.0633903	0.870793	0.93661	0.00396779	0.00131968	1993-04-01	0.129207	0.0822806
1993	3	0.159306	-0.135046	0.130772	0.0668747	0.869228	0.933125	-0.00156507	-0.00348443	1993-07-01	0.130772	0.0868034
1993	4	0.118145	-0.151575	0.125499	0.0657784	0.874501	0.934222	0.00527346	0.00109628	1993-10-01	0.125499	0.0853804
1994	1	0.165348	-0.0577388	0.131565	0.0722497	0.868435	0.92775	-0.00606602	-0.00647128	1994-01-01	0.131565	0.0937801
1994	2	0.19654	-0.0190364	0.135733	0.0751007	0.864267	0.924899	-0.00416836	-0.00285104	1994-04-01	0.135733	0.0974808
1994	3	0.189099	-0.0623344	0.134727	0.0719184	0.865273	0.928082	0.00100619	0.00318232	1994-07-01	0.134727	0.0933501
1994	4	0.142805	-0.0678855	0.128632	0.0715203	0.871368	0.92848	0.00609496	0.000398129	1994-10-01	0.128632	0.0928333
1995	1	0.179732	-0.0444674	0.133471	0.0732149	0.866529	0.926785	-0.00483888	-0.00169465	1995-01-01	0.133471	0.095033
1995	2	0.203823	0.0340269	0.136725	0.0791935	0.863275	0.920807	-0.00325444	-0.00597852	1995-04-01	0.136725	0.102793
1995	3	0.164753	0.0581423	0.131487	0.0811265	0.868513	0.918874	0.00523886	-0.00193301	1995-07-01	0.131487	0.105302
1995	4	0.152128	0.0869532	0.129837	0.0834978	0.870163	0.916502	0.00164953	-0.00237131	1995-10-01	0.129837	0.10838
1996	1	0.0589212	-0.0669898	0.118282	0.0715844	0.881718	0.928416	0.0115548	0.0119134	1996-01-01	0.118282	0.0929165
1996	2	0.0621242	-0.0201549	0.118662	0.0750168	0.881338	0.924983	-0.000379443	-0.00343239	1996-04-01	0.118662	0.0973718
1996	3	0.0567319	0.0241927	0.118023	0.0784185	0.881977	0.921582	0.000638157	-0.00340167	1996-07-01	0.118023	0.101787
1996	4	0.0208592	0.0468145	0.113865	0.0802127	0.886135	0.919787	0.00415874	-0.00179419	1996-10-01	0.113865	0.104116
1997	1	0.0503609	0.129444	0.117274	0.0871221	0.882726	0.912878	-0.00340924	-0.00690949	1997-01-01	0.117274	0.113085
1997	2	0.0324855	0.134833	0.115196	0.0875929	0.884804	0.912407	0.00207773	-0.000470728	1997-04-01	0.115196	0.113696
1997	3	0.0593401	0.259838	0.118332	0.0992563	0.881668	0.900744	-0.00313547	-0.0116634	1997-07-01	0.118332	0.128835
1997	4	0.00249647	0.170917	0.111793	0.0908113	0.888207	0.909189	0.00653881	0.00844496	1997-10-01	0.111793	0.117873
1998	1	0.0452788	0.198736	0.116679	0.093373	0.883321	0.906627	-0.00488657	-0.00256172	1998-01-01	0.116679	0.121198
1998	2	0.082004	0.168912	0.121044	0.0906294	0.878956	0.909371	-0.00436473	0.0027436	1998-04-01	0.121044	0.117637
1998	3	0.20884	0.34566	0.137413	0.108151	0.862587	0.891849	-0.0163688	-0.0175214	1998-07-01	0.137413	0.14038
1998	4	0.278357	0.4104	0.147305	0.115384	0.852695	0.884616	-0.00989249	-0.00723329	1998-10-01	0.147305	0.149769
1999	1	0.288671	0.359282	0.148833	0.109634	0.851167	0.890366	-0.00152713	0.00574994	1999-01-01	0.148833	0.142305
1999	2	0.291767	0.400355	0.149294	0.114231	0.850706	0.885769	-0.000461519	-0.00459674	1999-04-01	0.149294	0.148272
1999	3	0.250678	0.354197	0.143284	0.109078	0.856716	0.890922	0.00601003	0.00515291	1999-07-01	0.143284	0.141583
1999	4	0.159697	0.262037	0.130823	0.0994747	0.869177	0.900525	0.0124607	0.00960329	1999-10-01	0.130823	0.129118
2000	1	0.16798	0.286944	0.131912	0.101984	0.868088	0.898016	-0.00108808	-0.00250882	2000-01-01	0.131912	0.132375
2000	2	0.161778	0.273816	0.131096	0.100653	0.868904	0.899347	0.000815481	0.00133014	2000-04-01	0.131096	0.130648
2000	3	0.167655	0.264503	0.131869	0.0997203	0.868131	0.90028	-0.000772715	0.000933081	2000-07-01	0.131869	0.129437
2000	4	0.163865	0.261153	0.13137	0.0993869	0.86863	0.900613	0.000498921	0.000333428	2000-10-01	0.13137	0.129004
2001	1	0.175742	0.277862	0.132939	0.101061	0.867061	0.898939	-0.00156966	-0.0016745	2001-01-01	0.132939	0.131178
2001	2	0.174128	0.310459	0.132725	0.10441	0.867275	0.89559	0.000214398	-0.00334859	2001-04-01	0.132725	0.135524
2001	3	0.1473	0.286074	0.129212	0.101895	0.870788	0.898105	0.0035134	0.0025152	2001-07-01	0.129212	0.132259
2001	4	0.0949794	0.22211	0.122625	0.0955813	0.877375	0.904419	0.00658667	0.0063135	2001-10-01	0.122625	0.124065
2002	1	0.131369	0.271972	0.127169	0.100468	0.872831	0.899532	-0.00454441	-0.00488666	2002-01-01	0.127169	0.130407
2002	2	0.118266	0.242266	0.125514	0.0975273	0.874486	0.902473	0.0016554	0.00294062	2002-04-01	0.125514	0.12659
2002	3	0.0860148	0.193942	0.121531	0.0929265	0.878469	0.907073	0.00398341	0.00460076	2002-07-01	0.121531	0.120619
2002	4	0.01697	0.0833016	0.113423	0.0831934	0.886577	0.916807	0.00810793	0.00973314	2002-10-01	0.113423	0.107985
2003	1	-0.0360386	-0.0131037	0.107567	0.0755476	0.892433	0.924452	0.00585577	0.00764579	2003-01-01	0.107567	0.0980608
2003	2	-0.0954431	-0.0549835	0.101363	0.072449	0.898637	0.927551	0.00620389	0.00309858	2003-04-01	0.101363	0.0940389
2003	3	-0.162083	-0.0592728	0.0948284	0.0721389	0.905172	0.927861	0.00653467	0.000310123	2003-07-01	0.0948284	0.0936363
2003	4	-0.272808	-0.148969	0.0848889	0.06595	0.915111	0.93405	0.00993943	0.0061889	2003-10-01	0.0848889	0.0856031
2004	1	-0.271401	-0.17764	0.0850084	0.064086	0.914992	0.935914	-0.000119507	0.00186399	2004-01-01	0.0850084	0.0831837
2004	2	-0.252501	-0.15809	0.0866303	0.0653513	0.91337	0.934649	-0.0016219	-0.00126523	2004-04-01	0.0866303	0.0848259
2004	3	-0.206815	-0.0600094	0.09068	0.0720858	0.90932	0.927914	-0.00404963	-0.00673455	2004-07-01	0.09068	0.0935674
2004	4	-0.235172	-0.165732	0.0881447	0.0648538	0.911855	0.935146	0.00253525	0.00723207	2004-10-01	0.0881447	0.0841802
2005	1	-0.181581	-0.0556609	0.0929974	0.0724	0.907003	0.9276	-0.00485262	-0.00754622	2005-01-01	0.0929974	0.0939752
2005	2	-0.190329	-0.0740975	0.0921874	0.0710774	0.907813	0.928923	0.000809968	0.00132257	2005-04-01	0.0921874	0.0922585
2005	3	-0.210798	-0.0949091	0.0903195	0.0696134	0.90968	0.930387	0.00186789	0.00146395	2005-07-01	0.0903195	0.0903583
2005	4	-0.227766	-0.0680327	0.0887999	0.0715098	0.9112	0.92849	0.00151962	-0.00189632	2005-10-01	0.0887999	0.0928197
2006	1	-0.242743	-0.0703424	0.0874799	0.0713448	0.91252	0.928655	0.00131994	0.000164986	2006-01-01	0.0874799	0.0926056
2006	2	-0.249806	-0.109971	0.0868642	0.0685728	0.913136	0.931427	0.000615716	0.002772	2006-04-01	0.0868642	0.0890075
2006	3	-0.266432	-0.102037	0.0854319	0.069119	0.914568	0.930881	0.00143233	-0.000546247	2006-07-01	0.0854319	0.0897165
2006	4	-0.247562	-0.0955933	0.0870593	0.0695658	0.912941	0.930434	-0.00162742	-0.000446796	2006-10-01	0.0870593	0.0902964
2007	1	-0.163738	0.0494211	0.0946716	0.080422	0.905328	0.919578	-0.00761226	-0.0108562	2007-01-01	0.0946716	0.104388
2007	2	-0.125868	0.0780313	0.0983255	0.0827561	0.901675	0.917244	-0.00365397	-0.00233412	2007-04-01	0.0983255	0.107417
2007	3	-0.100576	0.0927522	0.100844	0.0839834	0.899156	0.916017	-0.00251856	-0.00122723	2007-07-01	0.100844	0.10901
2007	4	-0.0780549	0.0855837	0.103141	0.0833835	0.896859	0.916616	-0.00229689	0.000599861	2007-10-01	0.103141	0.108232
2008	1	-0.101677	0.0716984	0.100733	0.0822337	0.899267	0.917766	0.00240785	0.0011498	2008-01-01	0.100733	0.106739
2008	2	-0.138151	0.0397647	0.0971252	0.0796492	0.902875	0.920351	0.00360796	0.00258455	2008-04-01	0.0971252	0.103385
2008	3	-0.198712	-0.0477469	0.0914178	0.0729752	0.908582	0.927025	0.00570738	0.00667393	2008-07-01	0.0914178	0.0947218
2008	4	-0.215304	-0.0953042	0.0899135	0.0695859	0.910087	0.930414	0.0015043	0.00338927	2008-10-01	0.0899135	0.0903226
2009	1	-0.24731	-0.0893655	0.0870813	0.0700004	0.912919	0.93	0.00283217	-0.000414491	2009-01-01	0.0870813	0.0908606
2009	2	-0.239046	-0.137997	0.0878039	0.0666777	0.912196	0.933322	-0.000722557	0.00332275	2009-04-01	0.0878039	0.0865476
2009	3	-0.228297	-0.107919	0.0887528	0.0687136	0.911247	0.931286	-0.000948906	-0.00203595	2009-07-01	0.0887528	0.0891903
2009	4	-0.230855	-0.0706019	0.088526	0.0713263	0.911474	0.928674	0.000226736	-0.00261265	2009-10-01	0.088526	0.0925815
2010	1	-0.276385	-0.176223	0.0845859	0.0641769	0.915414	0.935823	0.00394019	0.00714934	2010-01-01	0.0845859	0.0833017
2010	2	-0.308628	-0.132567	0.0819021	0.0670407	0.918098	0.932959	0.00268379	-0.00286373	2010-04-01	0.0819021	0.0870188
2010	3	-0.342266	-0.230843	0.0791928	0.0607656	0.920807	0.939234	0.00270927	0.00627506	2010-07-01	0.0791928	0.0788738
2010	4	-0.388211	-0.275681	0.0756366	0.0581012	0.924363	0.941899	0.00355616	0.00266445	2010-10-01	0.0756366	0.0754153
2011	1	-0.389303	-0.209589	0.0755541	0.0620709	0.924446	0.937929	8.25524e-05	-0.00396976	2011-01-01	0.0755541	0.0805681
2011	2	-0.39506	-0.253465	0.0751203	0.0594064	0.92488	0.940594	0.000433743	0.00266454	2011-04-01	0.0751203	0.0771095
2011	3	-0.345844	-0.164045	0.07891	0.0649633	0.92109	0.935037	-0.00378969	-0.00555688	2011-07-01	0.07891	0.0843223
2011	4	-0.420665	-0.24797	0.0732213	0.0597337	0.926779	0.940266	0.0056887	0.00522953	2011-10-01	0.0732213	0.0775344
2012	1	-0.341998	-0.176764	0.079214	0.0641422	0.920786	0.935858	-0.00599268	-0.00440845	2012-01-01	0.079214	0.0832566
2012	2	-0.393284	-0.258513	0.0752539	0.0591073	0.924746	0.940893	0.00396013	0.00503492	2012-04-01	0.0752539	0.0767212
2012	3	-0.408619	-0.296646	0.0741087	0.0568958	0.925891	0.943104	0.00114521	0.00221151	2012-07-01	0.0741087	0.0738507
2012	4	-0.373037	-0.228599	0.0767931	0.0609021	0.923207	0.939098	-0.00268438	-0.00400636	2012-10-01	0.0767931	0.0790509
