# Supplementary material for: Data article “Explaining the cyclical volatility of consumer debt risk using a heterogeneous agents model: The case of Chile”
Source: Data Brief. 2019 May 30;25:103915. doi: 10.1016/j.dib.2019.103915 (PMC6557751; doi:10.1016/j.dib.2019.103915)
Supplement: Multimedia component 3 [file mmc3.zip › Main_data_for_figures/Data4_2.xls]

## Sheet: Sheet1
year	quarter	def_max_sim	def_rate_sim	date_quarter
1990	1	0.0919832	0.0200402	1990-01-01
1990	2	0.0961126	0.0205343	1990-04-01
1990	3	0.0913137	0.0195986	1990-07-01
1990	4	0.0829546	0.0182789	1990-10-01
1991	1	0.0768992	0.0160394	1991-01-01
1991	2	0.0811994	0.0167945	1991-04-01
1991	3	0.0787575	0.0164351	1991-07-01
1991	4	0.0751288	0.016512	1991-10-01
1992	1	0.0896173	0.0204328	1992-01-01
1992	2	0.0894172	0.0204323	1992-04-01
1992	3	0.088393	0.0216862	1992-07-01
1992	4	0.0853594	0.020493	1992-10-01
1993	1	0.085881	0.0245219	1993-01-01
1993	2	0.0814742	0.0235061	1993-04-01
1993	3	0.0829195	0.0264109	1993-07-01
1993	4	0.0799818	0.0268179	1993-10-01
1994	1	0.0876911	0.0326822	1994-01-01
1994	2	0.0896764	0.0335421	1994-04-01
1994	3	0.0899683	0.0313007	1994-07-01
1994	4	0.0855584	0.0322195	1994-10-01
1995	1	0.0873834	0.0321653	1995-01-01
1995	2	0.0913689	0.0373167	1995-04-01
1995	3	0.0863866	0.0386915	1995-07-01
1995	4	0.0848972	0.0409968	1995-10-01
1996	1	0.0780633	0.0353202	1996-01-01
1996	2	0.0785006	0.0382054	1996-04-01
1996	3	0.0789823	0.0428452	1996-07-01
1996	4	0.0776568	0.0494931	1996-10-01
1997	1	0.0809997	0.0571427	1997-01-01
1997	2	0.0789131	0.0574396	1997-04-01
1997	3	0.0804831	0.065955	1997-07-01
1997	4	0.076303	0.0619706	1997-10-01
1998	1	0.079898	0.0607214	1998-01-01
1998	2	0.0845122	0.057515	1998-04-01
1998	3	0.0947096	0.0669317	1998-07-01
1998	4	0.102917	0.0709243	1998-10-01
1999	1	0.104854	0.0658009	1999-01-01
1999	2	0.104759	0.0717782	1999-04-01
1999	3	0.0996495	0.0667311	1999-07-01
1999	4	0.0920865	0.0617805	1999-10-01
2000	1	0.093128	0.0651837	2000-01-01
2000	2	0.0918215	0.0639252	2000-04-01
2000	3	0.09203	0.0630789	2000-07-01
2000	4	0.092609	0.0614364	2000-10-01
2001	1	0.0915412	0.0602071	2001-01-01
2001	2	0.0923599	0.0651889	2001-04-01
2001	3	0.0906687	0.0654629	2001-07-01
2001	4	0.0856454	0.0607831	2001-10-01
2002	1	0.0886467	0.0637509	2002-01-01
2002	2	0.0862874	0.06083	2002-04-01
2002	3	0.0846354	0.0606008	2002-07-01
2002	4	0.0782175	0.0515023	2002-10-01
2003	1	0.0742306	0.0475773	2003-01-01
2003	2	0.0684274	0.0452341	2003-04-01
2003	3	0.0635656	0.0456751	2003-07-01
2003	4	0.0571283	0.0449439	2003-10-01
2004	1	0.0567344	0.0429712	2004-01-01
2004	2	0.0584465	0.0442507	2004-04-01
2004	3	0.060787	0.0465539	2004-07-01
2004	4	0.0599393	0.0430303	2004-10-01
2005	1	0.0638889	0.0477679	2005-01-01
2005	2	0.0626711	0.0472182	2005-04-01
2005	3	0.0612606	0.0435598	2005-07-01
2005	4	0.0596279	0.0453078	2005-10-01
2006	1	0.0602039	0.0470243	2006-01-01
2006	2	0.0596122	0.0439326	2006-04-01
2006	3	0.0574128	0.043094	2006-07-01
2006	4	0.0608431	0.0459261	2006-10-01
2007	1	0.067387	0.0563391	2007-01-01
2007	2	0.0716115	0.0605041	2007-04-01
2007	3	0.0734993	0.0584911	2007-07-01
2007	4	0.0765147	0.0598606	2007-10-01
2008	1	0.0753067	0.0594785	2008-01-01
2008	2	0.0718706	0.056903	2008-04-01
2008	3	0.0661254	0.0481188	2008-07-01
2008	4	0.0655405	0.0455698	2008-10-01
2009	1	0.0637279	0.0467313	2009-01-01
2009	2	0.0639014	0.043943	2009-04-01
2009	3	0.0649431	0.046628	2009-07-01
2009	4	0.0655233	0.0486552	2009-10-01
2010	1	0.0636523	0.0439947	2010-01-01
2010	2	0.0612416	0.0470389	2010-04-01
2010	3	0.0583703	0.0404587	2010-07-01
2010	4	0.055164	0.037818	2010-10-01
2011	1	0.0552198	0.0398692	2011-01-01
2011	2	0.0552872	0.0385485	2011-04-01
2011	3	0.0567964	0.0403772	2011-07-01
2011	4	0.0536063	0.0380913	2011-10-01
2012	1	0.0582712	0.0406626	2012-01-01
2012	2	0.0581735	0.0404175	2012-04-01
2012	3	0.0550988	0.0354883	2012-07-01
2012	4	0.0575999	0.0390791	2012-10-01
