# Supplementary material for: Data article “Explaining the cyclical volatility of consumer debt risk using a heterogeneous agents model: The case of Chile”
Source: Data Brief. 2019 May 30;25:103915. doi: 10.1016/j.dib.2019.103915 (PMC6557751; doi:10.1016/j.dib.2019.103915)
Supplement: Multimedia component 3 [file mmc3.zip › Main_data_for_figures/Data5.xls]

## Sheet: Sheet1
year	quarter	consumption_decline	y_c_or_sim	sd_c_sim	mc_inc_sim	mc_sdi_sim	unemployed_sim	d_dna_sim	cf_dna_sim	debt_pir_sim	df_dna_pr_sim	df_dna_pr2_sim	df_dna_amount_sim	d_dna_per_sim	cons_final_sim	exp_p25_sim	y_ps_sim	y_sds_sim	cons_0_sim	def_max_sim	def_amt_max_sim	interest_rate_df_sim	TMC_sim	new_debt_feasible_sim	def2_1_sim	def_amt_1_sim	df_dna_pr_2_sim	df_dna_amount_2_sim	def2_2_sim	def_amt_2_sim	def_max2_sim	def_amt_max2_sim	def_amt2_max2_sim	d_dna_per2_sim	df_dna_pr_3_sim	df_dna_amount_3_sim	def2_3_sim	def_amt_3_sim	df_dna_pr_4_sim	df_dna_amount_4_sim	def2_4_sim	def_amt_4_sim	def_max4_sim	def_amt_max4_sim	def_amt2_max4_sim	d_dna_per4_sim	df_dna_pr_5_sim	df_dna_amount_5_sim	def2_5_sim
1990	1	0.0589647	12.9776	0.0724676	0.390916	-0.829467	0.0647239	86541.8	8241.97	0.0584243	0.133698	0.134172	10203.8	5.41156e+06	190154	223985	0.206577	-0.0117221	200182	0.157479	15893.2	0.281953	0.63	-68888.1	3.92388e-05	19.9887	0.154641	21862.5	0.00445089	459.917	0.00449013	479.906	0.000372559	242993	0.171047	45904.1	0.0166367	1569.4	0.200396	90068.9	0.0271394	2556.9	0.0482662	4606.2	0.00199442	553595	0.231478	153508	0.0240292
1990	2	0.0601148	12.9769	0.0725017	0.390916	-0.829467	0.0636873	89589.9	8563.61	0.0580524	0.133599	0.134036	10547.6	5.77978e+06	198863	234312	0.205977	-0.0118848	209758	0.160284	17194.6	0.298857	0.63	-72068	2.66014e-05	13.2919	0.154782	23005.3	0.0049932	644.137	0.00501981	657.429	0.000480243	255535	0.1704	48254.6	0.0177975	1687.88	0.204221	95652.8	0.0273118	2706.88	0.0501291	5052.19	0.00203635	585931	0.23296	161831	0.0259061
1990	3	0.0566783	12.9788	0.0724721	0.390916	-0.829467	0.0576246	93254.5	8975.48	0.0575447	0.134014	0.133877	10967.9	5932676	210404	246711	0.209716	-0.0119364	221351	0.156925	17005.6	0.302201	0.63	-76770.3	1.26873e-05	6.55679	0.154252	24074.4	0.00405509	492.126	0.00406778	498.683	0.000334412	268311	0.172408	51233.9	0.0178552	1753.79	0.204303	100505	0.0251885	2643.6	0.0471114	4896.08	0.00190635	607441	0.233423	169651	0.0251836
1990	4	0.0518634	12.981	0.0725624	0.390916	-0.829467	0.0606257	99824	9465.72	0.0566006	0.132477	0.135798	11568.4	6.02078e+06	233860	272537	0.222738	-0.00567768	244593	0.139897	16541.4	0.282301	0.63	-85585	2.09798e-05	11.5977	0.156534	26395.1	0.00442734	654.456	0.00444832	666.054	0.000435932	287691	0.172214	55448.1	0.0133168	1350.33	0.201982	108143	0.0241022	2973.15	0.0418673	4989.53	0.00170264	642967	0.226736	180226	0.0220534
1991	1	0.0506543	12.9794	0.0725454	0.390916	-0.829467	0.0569096	103896	8918.27	0.0566316	0.132914	0.132677	11986.7	5.98648e+06	241537	280506	0.228195	-0.00867406	252661	0.134507	15960.7	0.254939	0.63	-89219.6	1.50985e-05	8.70687	0.155659	26856.8	0.0038187	488.003	0.0038338	496.71	0.000297622	290529	0.17278	56031.5	0.0130408	1383.97	0.197114	107989	0.0227039	2507.51	0.0395785	4388.19	0.00147133	648758	0.227478	182971	0.0225299
1991	2	0.0520917	12.9799	0.0726342	0.390916	-0.829467	0.0571598	107330	9210.81	0.0569959	0.13376	0.135299	12476.1	6254649	246624	286573	0.225535	-0.00855917	257884	0.13681	17413	0.223415	0.63	-91075.1	2.29588e-05	13.6964	0.157898	27887.7	0.00373443	559.641	0.00375739	573.337	0.000344562	300689	0.170096	57335	0.0139414	1856.66	0.200097	112434	0.0242089	3136.14	0.0419077	5566.14	0.00182362	671106	0.226295	186788	0.0217952
1991	3	0.0487671	12.9801	0.0726859	0.390916	-0.829467	0.0563601	114205	9929	0.0571426	0.135348	0.139572	13384.5	6412556	260915	302346	0.226285	-0.00814936	272283	0.133747	17971.3	0.221976	0.63	-96737.7	1.87253e-05	11.9398	0.154874	28854.2	0.0037656	562.244	0.00378433	574.184	0.0003419	314678	0.171633	60518.4	0.0138936	2131.5	0.197782	115692	0.0222082	2955.46	0.0398862	5661.14	0.001779	694486	0.226295	194988	0.0201038
1991	4	0.0478034	12.9805	0.0728041	0.390916	-0.829467	0.0574974	121610	10778.7	0.0573522	0.132725	0.137159	14077.3	6647173	275459	316744	0.239918	-0.0119366	287395	0.127415	18253.4	0.208378	0.63	-102047	4.87135e-05	29.2553	0.155723	30908.7	0.00412983	573.214	0.00417854	602.469	0.000314722	331674	0.168717	62894.9	0.0110706	1766.55	0.196853	121892	0.0215849	3077.89	0.0368341	5446.91	0.00152275	726727	0.224271	206137	0.0203737
1992	1	0.0547773	12.9848	0.0729397	0.390916	-0.829467	0.0567423	128194	11189.3	0.0580094	0.132576	0.136341	14946.8	7855511	294030	345118	0.190745	-0.0148895	307501	0.144265	22956.5	0.202658	0.63	-104931	1.79037e-05	12.6933	0.15575	33797.1	0.00506436	804.43	0.00508227	817.123	0.000386386	372953	0.172015	70431.4	0.0159528	2903.4	0.20149	136289	0.0239862	3255.32	0.0450213	6975.84	0.0017799	826502	0.229545	227549	0.0229203
1992	2	0.0541097	12.9857	0.073025	0.390916	-0.829467	0.0679352	133334	11577.8	0.0585981	0.1314	0.137511	15391.9	8051233	299762	350205	0.19591	-0.0145254	314108	0.145641	23821.7	0.216424	0.63	-107074	0.000150938	106.165	0.156631	34950.5	0.00502034	859.827	0.00517128	965.992	0.000444945	381596	0.171833	72471.4	0.0155699	2761.14	0.200985	138753	0.0238071	3464.83	0.0445483	7191.96	0.00183801	846576	0.22626	230101	0.0221712
1992	3	0.0533726	12.987	0.0731326	0.390916	-0.829467	0.0719756	140241	12220	0.0590817	0.131962	0.134177	16350.3	8084842	308056	360351	0.201908	-0.0130054	322225	0.142686	24773.5	0.212319	0.63	-111160	4.88813e-05	33.866	0.155936	36388.2	0.00510988	879.415	0.00515877	913.281	0.000414397	391501	0.171903	74122	0.0146346	3083.75	0.198392	140339	0.0235149	3504.84	0.0433082	7501.87	0.00179425	862764	0.229704	238785	0.0225593
1992	4	0.0534937	12.9851	0.0732647	0.390916	-0.829467	0.0806001	150916	13123.3	0.0598434	0.131012	0.1317	17617.1	8606393	320918	375930	0.206182	-0.0125737	335201	0.139006	25745.1	0.218405	0.63	-115701	3.37976e-05	23.8973	0.155479	38025	0.00497655	931.155	0.00501035	955.053	0.000421835	409493	0.169223	76607.5	0.0136483	3191.88	0.201308	150251	0.0241944	4221.41	0.042853	8368.34	0.00200358	899923	0.227421	253050	0.0224369
1993	1	0.0512242	12.9894	0.0734443	0.390916	-0.829467	0.0781919	171741	15053.6	0.0634186	0.133513	0.135791	20604.6	8085448	328170	381621	0.212694	-0.0149193	342673	0.135546	29481.3	0.220656	0.63	-120774	0.000102624	77.3582	0.153353	38378.2	0.00414825	732.579	0.00425087	809.937	0.000339169	417299	0.170925	78158.9	0.0139503	3634.35	0.19937	149519	0.0238805	5079.05	0.0420816	9523.34	0.00226279	892934	0.229675	249528	0.0187528
1993	2	0.0484265	12.99	0.0735387	0.390916	-0.829467	0.0690933	193781	17281.4	0.0671444	0.134306	0.137626	23577.3	7.899e+06	335552	387460	0.220777	-0.0144814	350370	0.131594	31559.8	0.220718	0.63	-124963	0.000127242	108.045	0.155666	40821.3	0.00313606	726.172	0.0032633	834.217	0.000334	435114	0.170658	80757.4	0.0120335	3560.62	0.200781	152755	0.0223004	5071.17	0.0375972	9466.01	0.00211919	908999	0.228099	250126	0.0206368
1993	3	0.0481204	12.9909	0.073717	0.390916	-0.829467	0.0707742	208694	18864.3	0.0689321	0.137379	0.142844	26041.8	8044070	344931	399741	0.214859	-0.0133874	359170	0.133767	34592.8	0.221497	0.63	-129694	5.84632e-05	55.4433	0.155109	42870.4	0.00322729	799.04	0.00328575	854.483	0.000344084	451925	0.17301	83750.5	0.0120216	3541.73	0.201237	156828	0.0228219	5638.15	0.0381292	10034.4	0.0022318	930100	0.230503	260392	0.0194694
1993	4	0.0455057	12.9912	0.0738191	0.390916	-0.829467	0.0667899	225399	20376.6	0.0701575	0.137382	0.140516	28383	7993163	360311	417024	0.223967	-0.0130746	375123	0.127325	36040.5	0.218046	0.63	-136337	6.12817e-05	62.6162	0.156541	45561.6	0.00340408	989.741	0.00346536	1052.36	0.000397094	470280	0.172023	86928.1	0.0105575	3397.68	0.20129	163384	0.0202819	4838.05	0.0343048	9288.08	0.0018979	950362	0.227429	265522	0.0207804
1994	1	0.0488325	12.9929	0.0740094	0.390916	-0.829467	0.0619606	242273	22073.1	0.0725155	0.141564	0.147838	31707.7	8472630	369220	430146	0.207428	-0.0150049	384435	0.133511	42475.4	0.220802	0.63	-139893	0	0	0.158743	48332.6	0.00305216	823.414	0.00305216	823.414	0.000314869	496579	0.175539	91779.2	0.0116599	3896.79	0.202614	169144	0.0229679	6842.21	0.0376799	11562.4	0.00236021	995746	0.226856	271402	0.0210749
1994	2	0.0485793	12.9938	0.0741266	0.390916	-0.829467	0.06304	247310	22581.4	0.0725908	0.142404	0.143779	32523.8	8768846	377857	438552	0.207465	-0.0139404	393509	0.135296	44341	0.219045	0.63	-143652	2.46066e-05	26.4892	0.160617	49719.3	0.00348418	931.943	0.00350878	958.432	0.00035961	506183	0.175071	93110	0.0119301	4194.29	0.201082	169330	0.0238485	8239.44	0.0392874	13392.2	0.00267189	1.01625e+06	0.228798	278625	0.0216233
1994	3	0.0483916	12.9964	0.0742617	0.390916	-0.829467	0.061753	249584	22579.7	0.0720681	0.143924	0.143233	33163.5	8885921	386503	449859	0.20522	-0.012347	401847	0.135039	44896.4	0.218849	0.63	-147159	0	0	0.159989	50891.1	0.00362333	1294.85	0.00362333	1294.85	0.000478353	516592	0.173747	95167.6	0.0116497	4140.56	0.202696	176906	0.0223859	8369.5	0.0376589	13804.9	0.00265599	1.03758e+06	0.225102	281078	0.0224437
1994	4	0.0462752	12.9976	0.0744397	0.390916	-0.829467	0.0642232	267868	24111.2	0.0742415	0.144534	0.148871	35809.6	8486146	395466	459292	0.207535	-0.0124832	410513	0.127705	45824.4	0.217016	0.63	-152878	0	0	0.158164	51083.4	0.00289819	1070.84	0.00289819	1070.84	0.000394952	525751	0.174391	96462.4	0.0105048	4073.16	0.197868	172419	0.0202646	7034.55	0.0336677	12178.5	0.00231344	1.03547e+06	0.224215	280996	0.0217775
1995	1	0.0466503	12.999	0.0745241	0.390916	-0.829467	0.0633897	267962	24250.8	0.073574	0.142419	0.144207	34991.3	9229749	406441	471037	0.197767	-0.0144668	422579	0.133347	46815.4	0.212574	0.63	-155213	9.62866e-05	117.889	0.159051	52751.6	0.00295414	842.951	0.00305043	960.84	0.000321049	544219	0.172316	97122	0.0115289	4005.68	0.199767	180527	0.0228078	7784.63	0.0373871	12751.2	0.0024208	1.08727e+06	0.226593	292338	0.0218745
1995	2	0.0469284	12.9993	0.0746941	0.390916	-0.829467	0.0650522	294058	26591.8	0.0773816	0.145585	0.147803	40155.7	9199363	410905	478196	0.192185	-0.0135859	426018	0.133867	53722.1	0.213521	0.63	-158181	0.000150319	197.774	0.157187	54253.9	0.0031885	1145.89	0.00333882	1343.66	0.000470182	566384	0.173088	101482	0.0110184	4753.08	0.200648	183559	0.0222137	8214.54	0.036571	14311.3	0.00263296	1.11202e+06	0.225493	294746	0.0203388
1995	3	0.0454049	13.0006	0.0748653	0.390916	-0.829467	0.0650556	326439	29712.4	0.0811231	0.145097	0.148778	44545.4	8803499	422874	487409	0.207515	-0.0118947	438327	0.125243	56388.4	0.210244	0.63	-167056	3.4557e-05	59.7621	0.157629	57631.4	0.00254397	951.012	0.00257853	1010.77	0.000350771	588312	0.172966	103642	0.00902859	3803.65	0.198422	185347	0.0197545	8784.11	0.0313616	13598.5	0.0024556	1.12107e+06	0.223553	296632	0.0220589
1995	4	0.0442615	13.0016	0.0749574	0.390916	-0.829467	0.0592783	360183	32560.7	0.0847811	0.146772	0.145836	50421.6	8765701	434987	500838	0.207569	-0.0121996	450129	0.123074	61149.3	0.221066	0.63	-174719	1.66418e-05	21.2701	0.157616	60430.3	0.00183978	739.589	0.00185642	760.859	0.000229475	618161	0.171816	106902	0.00808735	3038.57	0.198659	191289	0.0204907	9300.03	0.0304344	13099.5	0.00227788	1.15238e+06	0.221764	303110	0.0204981
1996	1	0.041086	13.0012	0.0751249	0.390916	-0.829467	0.0595487	396902	35613.6	0.0897582	0.150509	0.151159	57170.6	8200708	433631	491956	0.23958	-0.0143867	448842	0.112989	61956.4	0.221696	0.63	-182423	0	0	0.158349	64365.7	0.00129977	614.47	0.00129977	614.47	0.000186378	626835	0.172212	110287	0.00747609	3366.7	0.19631	192309	0.019038	11285.2	0.0278138	15266.3	0.00270338	1.1311e+06	0.220767	303357	0.0181038
1996	2	0.0410161	13.0023	0.0752185	0.390916	-0.829467	0.0500311	424963	38069.7	0.0927406	0.151252	0.153219	62058.2	8182515	441523	500652	0.241283	-0.0134639	457043	0.113417	66712.4	0.227073	0.63	-188512	0	0	0.158822	68287.3	0.00103513	516.672	0.00103513	516.672	0.000140904	655104	0.171281	114117	0.00704036	3568.72	0.19772	198842	0.0190316	11870.8	0.0271071	15956.2	0.00278254	1.16338e+06	0.223281	311006	0.0202068
1996	3	0.0388674	13.0034	0.075319	0.390916	-0.829467	0.0531226	454883	40229	0.0957737	0.15232	0.155933	67403.5	7879220	451015	510917	0.244948	-0.0110952	465813	0.109973	71847.6	0.22429	0.63	-196453	0	0	0.157186	70634.6	0.000803316	403.258	0.000803316	403.258	0.000104557	675890	0.171444	117459	0.00615838	3677.59	0.19766	201983	0.0175307	10831.2	0.0244924	14912	0.00260674	1.17873e+06	0.220484	311819	0.0187118
1996	4	0.0374953	13.0049	0.0753858	0.390916	-0.829467	0.0540089	505260	44891	0.101467	0.154263	0.160158	77218.9	7542573	459065	518952	0.250844	-0.00955635	473404	0.105754	78469.4	0.22318	0.63	-207091	0	0	0.159492	77530.1	0.000410249	272.941	0.000410249	272.941	7.24188e-05	713018	0.172656	123320	0.00585095	3994.98	0.197053	206995	0.0137324	8995.89	0.0199936	13263.8	0.00209608	1.20872e+06	0.218988	316238	0.0177818
1997	1	0.0379262	13.0065	0.0755618	0.390916	-0.829467	0.058768	554190	49435.8	0.107546	0.159688	0.163819	88963.4	7180055	465020	526764	0.246968	-0.0114372	479876	0.107704	89616.4	0.225456	0.63	-218169	0	0	0.162265	83811	0.00041872	555.917	0.00041872	555.917	0.000138508	754797	0.172359	129233	0.00515137	3002.75	0.196632	212806	0.0108817	9352.25	0.0164518	12910.9	0.00199607	1.24345e+06	0.221241	324496	0.0201226
1997	2	0.0362937	13.0067	0.0756237	0.390916	-0.829467	0.0645056	579525	51234.7	0.109686	0.161198	0.166582	93688.8	7145941	472658	534601	0.245239	-0.0106662	486828	0.104992	91437.5	0.222936	0.63	-225257	0	0	0.16095	86360.9	0.000366697	608.025	0.000366697	608.025	0.000136453	779150	0.171434	132065	0.00445147	2616.69	0.19776	219098	0.0100453	7986.27	0.0148634	11211	0.00161651	1277297	0.22131	330890	0.0187299
1997	3	0.0358299	13.0069	0.0757072	0.390916	-0.829467	0.0746779	602018	53306.8	0.111758	0.160495	0.166843	97631.8	6920111	477744	539502	0.246602	-0.00889092	491424	0.105445	96871.1	0.224631	0.63	-232094	0	0	0.160569	88192.9	0.000225628	456.295	0.000225628	456.295	0.000101205	794646	0.172627	134940	0.00404858	2496.43	0.198983	221626	0.010312	8658.33	0.0145862	11611.1	0.0016924	1.28795e+06	0.222999	334593	0.0179169
1997	4	0.0347728	13.008	0.075804	0.390916	-0.829467	0.0799398	639946	56469.7	0.114915	0.16081	0.165595	104762	6862006	489220	550733	0.252727	-0.00758403	501934	0.0963812	97659.7	0.223393	0.63	-243436	0	0	0.160988	93497.2	0.000299819	542.834	0.000299819	542.834	0.000118228	826178	0.172917	140620	0.00336128	2026.9	0.199843	229132	0.00830472	7787.52	0.0119658	10357.3	0.00144305	1.32358e+06	0.226006	345954	0.018289
1998	1	0.0349933	13.0106	0.0759362	0.390916	-0.829467	0.0799274	658261	58649.4	0.116042	0.161865	0.1626	109046	6.85264e+06	494862	557617	0.249925	-0.00951301	509166	0.099829	105187	0.236298	0.63	-244536	0	0	0.162317	95704.8	0.000290583	581.664	0.000290583	581.664	0.00012348	843484	0.174668	144047	0.00396254	2590.61	0.203571	236831	0.0094245	10370.9	0.0136776	13543.2	0.0018235	1.34152e+06	0.228646	356785	0.0173463
1998	2	0.0371032	13.011	0.0760272	0.390916	-0.829467	0.0773673	660948	59914.2	0.116088	0.163547	0.165182	110082	7.40151e+06	497938	562551	0.248812	-0.00911148	513083	0.105993	111716	0.251095	0.63	-240555	0	0	0.164017	97475.5	0.000418073	598.249	0.000418073	598.249	0.000132103	850794	0.178591	148293	0.00456668	3437.81	0.207433	244269	0.0110664	13160.7	0.0160512	17196.8	0.00223442	1.36653e+06	0.235879	369953	0.0168639
1998	3	0.0381862	13.0109	0.0761179	0.390916	-0.829467	0.0785992	660826	61745.8	0.1154	0.165226	0.168522	111304	7945129	500825	567999	0.252639	-0.00734591	516536	0.11454	125175	0.284545	0.63	-236148	0	0	0.167558	100173	0.000659645	767.298	0.000659645	767.298	0.00017029	856949	0.181557	152670	0.00596713	4708.06	0.21347	251915	0.0114084	15137	0.0180352	20612.4	0.00277837	1387950	0.238475	378409	0.0206337
1998	4	0.040416	13.0131	0.0761634	0.390916	-0.829467	0.085656	661455	63117.6	0.115298	0.169263	0.17188	113521	9074716	505206	576374	0.238737	-0.00872178	521222	0.125587	136153	0.314341	0.63	-233302	0	0	0.171652	103358	0.00125387	1077.55	0.00125387	1077.55	0.00024371	874473	0.18806	159435	0.00716928	7141.44	0.216856	259397	0.0168049	18147.8	0.025228	26366.7	0.0036141	1.43142e+06	0.237829	385379	0.0224067
1999	1	0.0431234	13.011	0.0761141	0.390916	-0.829467	0.080649	661195	63038.3	0.114828	0.171629	0.180415	114512	9691994	509776	583345	0.232178	-0.0102222	525298	0.128728	138660	0.320905	0.63	-234202	1.71059e-05	40.1173	0.176478	106611	0.00114877	1072.85	0.00116587	1112.97	0.000247994	887172	0.189424	162370	0.00694017	8160.13	0.214446	261555	0.0190618	20057.6	0.0271678	29330.7	0.00414109	1.46556e+06	0.237026	396676	0.0222879
1999	2	0.0430476	13.0119	0.0761068	0.390916	-0.829467	0.0841953	661491	62534.7	0.11544	0.17639	0.184087	117090	9382786	511850	587863	0.221527	-0.00927822	525898	0.127569	138598	0.320552	0.63	-237570	0	0	0.177278	106843	0.00105662	1130.6	0.00105662	1130.6	0.000249395	894042	0.1877	160887	0.00692407	7598.12	0.2139	262174	0.0152931	18520.3	0.0232738	27249	0.00374693	1.47074e+06	0.240267	397232	0.0232961
1999	3	0.0425777	13.013	0.0761722	0.390916	-0.829467	0.0838426	662088	60337.9	0.115026	0.175593	0.176459	115518	9045104	515466	592279	0.218495	-0.00669985	528491	0.123299	131954	0.293225	0.63	-241848	0	0	0.175084	104345	0.00108434	1172.18	0.00108434	1172.18	0.000267189	892647	0.184883	159790	0.0065816	5748.87	0.215197	261458	0.0139739	17846.9	0.0216399	24768	0.00330074	1.46658e+06	0.243646	396969	0.0201885
1999	4	0.0414544	13.0121	0.0762656	0.390916	-0.829467	0.0819624	662079	58888.4	0.114016	0.170439	0.172777	112331	8793066	521108	595842	0.227208	-0.00529683	533930	0.114962	121935	0.272139	0.63	-244936	0	0	0.172095	104143	0.000559804	686.049	0.000559804	686.049	0.000145627	891735	0.186244	159704	0.00593486	4566.89	0.217017	263124	0.0125644	15634	0.019059	20886.9	0.00273212	1462636	0.235695	390235	0.0193796
2000	1	0.0417703	13.0114	0.0763486	0.390916	-0.829467	0.0817435	660883	58313.1	0.113194	0.168571	0.173904	112195	8796424	525785	601522	0.230015	-0.00830668	539036	0.114672	123093	0.25675	0.63	-247105	0	0	0.173111	104454	0.000558973	827.154	0.000558973	827.154	0.000179206	897274	0.189081	162119	0.00618149	5101.3	0.211059	261979	0.0131817	16171.1	0.0199221	22099.6	0.0028424	1471571	0.236747	394126	0.0175608
2000	2	0.0422683	13.0117	0.0763872	0.390916	-0.829467	0.0842352	661053	58189.5	0.112245	0.169377	0.175285	111285	8838986	533611	610779	0.227172	-0.00755743	546506	0.115961	121398	0.241379	0.63	-250306	0	0	0.176543	105387	0.000414081	557.906	0.000414081	557.906	0.00010876	898884	0.183725	160637	0.00576766	4746.05	0.212811	264016	0.0138404	16726.7	0.0200222	22030.7	0.00289432	1.47543e+06	0.235514	396128	0.0187779
2000	3	0.0418558	13.0126	0.0763876	0.390916	-0.829467	0.0820742	661462	58650.3	0.112258	0.172797	0.180902	113114	8873580	537444	617206	0.221423	-0.00588721	549362	0.117138	121749	0.237215	0.63	-251754	0	0	0.172403	104838	0.000455277	612.964	0.000455277	612.964	0.00012561	901350	0.186175	162451	0.00595658	5036.33	0.212092	265088	0.0129377	15906.7	0.0193495	21556	0.00286849	1.48079e+06	0.235244	396469	0.0196816
2000	4	0.0424039	13.012	0.0764177	0.390916	-0.829467	0.0838948	660922	59006.5	0.110533	0.168267	0.174936	111867	9112744	544258	624080	0.232861	-0.00435969	556954	0.115931	122416	0.227948	0.63	-253714	0	0	0.173843	106332	0.000573009	751.882	0.000573009	751.882	0.000147098	903505	0.184252	163638	0.00600742	4890.12	0.210475	267821	0.0127469	15780.1	0.0193273	21422.1	0.00271508	1.4894e+06	0.231993	400122	0.0205906
2001	1	0.0425873	13.0122	0.0763989	0.390916	-0.829467	0.0833238	661543	58806.1	0.110557	0.169775	0.171217	112049	9210754	549741	631100	0.222346	-0.00561694	562006	0.115236	121118	0.222362	0.63	-256328	0	0	0.173269	105566	0.000526159	849.525	0.000526159	849.525	0.00016512	909590	0.184824	163705	0.00642622	6107.14	0.208992	266915	0.0124391	15273.4	0.0193915	22230	0.00281271	1505711	0.237347	407736	0.0190839
2001	2	0.0432068	13.012	0.0763867	0.390916	-0.829467	0.0835272	661309	58779.4	0.110328	0.169838	0.172636	112094	9360961	553128	634542	0.226167	-0.00499378	565244	0.114835	122158	0.216497	0.63	-258861	0	0	0.173375	106378	0.000582902	489.218	0.000582902	489.218	9.94739e-05	915422	0.182666	164818	0.00647122	6109.51	0.213358	274160	0.0125334	14225.9	0.0195875	20824.6	0.00265155	1.51798e+06	0.235226	407493	0.019777
2001	3	0.0424148	13.0122	0.0763961	0.390916	-0.829467	0.0809821	661039	58702.7	0.109366	0.168202	0.17189	110171	9177223	559423	640722	0.228272	-0.00344388	571272	0.112086	119873	0.21225	0.63	-262854	0	0	0.171032	104531	0.00049542	583.321	0.00049542	583.321	0.000111805	916312	0.186127	166259	0.00585184	5243.4	0.209996	268274	0.0124702	14580.2	0.0188175	20407	0.00252052	1.5155e+06	0.233942	404632	0.01865
2001	4	0.041597	13.0114	0.0764532	0.390916	-0.829467	0.0799181	661843	58177.3	0.107846	0.1648	0.17488	108228	9014325	568267	648665	0.234927	-0.00444727	580168	0.106657	113369	0.209324	0.63	-266977	0	0	0.173403	106655	0.000628422	655.26	0.000628422	655.26	0.000123251	918130	0.183118	164180	0.00593911	4979.76	0.2089	270656	0.0117956	12710.8	0.0183632	18345.8	0.00231504	1.52077e+06	0.230961	404372	0.0171345
2002	1	0.0421818	13.0108	0.0764001	0.390916	-0.829467	0.0828101	661280	58352.8	0.108463	0.169351	0.176082	110469	9169296	566256	649075	0.22649	-0.00678342	578043	0.110856	117242	0.211469	0.63	-267997	0	0	0.172784	106123	0.000611043	746.579	0.000611043	746.579	0.000136244	929496	0.185096	166579	0.00655229	5332.54	0.209227	271562	0.0113097	13043.4	0.018473	19122.5	0.00240072	1.54574e+06	0.235311	412579	0.0164133
2002	2	0.0431789	13.0112	0.0763696	0.390916	-0.829467	0.0818627	661343	58196.8	0.107966	0.167315	0.17089	108667	9283081	571410	652553	0.23048	-0.00567807	582951	0.110735	114132	0.19983	0.63	-271456	0	0	0.173245	105877	0.000415816	613.644	0.000415816	613.644	0.000111185	925065	0.183427	164935	0.00687434	5102.99	0.211748	275185	0.0114994	12994.3	0.0187895	18711	0.00238616	1.54693e+06	0.236355	415230	0.0181199
2002	3	0.0423832	13.0107	0.0763108	0.390916	-0.829467	0.0847548	661138	57969	0.107342	0.167029	0.171332	108375	9411766	574776	656975	0.232527	-0.00378101	585915	0.106793	111914	0.204756	0.63	-274204	0	0	0.171271	104593	0.000371111	380.639	0.000371111	380.639	8.04378e-05	931064	0.184425	166553	0.00697968	5497.57	0.211925	275683	0.0126791	13768.3	0.0200298	19646.5	0.00254934	1.5596e+06	0.236637	418551	0.0170238
2002	4	0.0420573	13.01	0.0762947	0.390916	-0.829467	0.0877044	665095	57675.9	0.106205	0.163628	0.170876	106241	9271223	586032	667372	0.235274	-0.00357566	597514	0.104328	104043	0.194427	0.63	-282072	0	0	0.171555	106187	0.000392177	360.636	0.000392177	360.636	7.35212e-05	933418	0.184756	167835	0.00700228	5357.04	0.212233	279870	0.0118868	13160.2	0.0192813	18877.9	0.00229671	1.56628e+06	0.230874	417506	0.0158942
2003	1	0.0399995	13.0099	0.0762639	0.390916	-0.829467	0.0860208	670340	57679	0.106498	0.164744	0.170486	108579	8791824	589181	671227	0.235289	-0.00443199	599830	0.101721	99516.2	0.205727	0.63	-287702	0	0	0.171821	106415	0.000223499	103.804	0.000223499	103.804	1.99446e-05	948653	0.184933	168936	0.00525199	3938.2	0.205773	276459	0.010242	10380.3	0.0157175	14422.3	0.00178348	1574095	0.230444	416976	0.0165527
2003	2	0.0397162	13.0099	0.0762264	0.390916	-0.829467	0.0844764	670443	56853.1	0.105374	0.164357	0.167489	107300	8506734	599982	681836	0.234679	-0.00338597	609503	0.0951476	91751.3	0.20446	0.63	-295352	0	0	0.171847	106823	0.000252062	221.861	0.000252062	221.861	4.09256e-05	952566	0.180433	167595	0.00441296	2775.59	0.206888	278953	0.0104742	11703.4	0.0151392	14700.9	0.00170914	1580056	0.232445	420446	0.0157148
2003	3	0.038265	13.0087	0.0761823	0.390916	-0.829467	0.0865084	669655	56588.6	0.105355	0.164984	0.168595	107305	7964465	599612	682249	0.233081	-0.00177035	607446	0.0896504	85129.9	0.191233	0.63	-300390	0	0	0.167982	104542	2.9381e-05	85.6072	2.9381e-05	85.6072	1.35501e-05	948700	0.180336	166902	0.00317502	1362.95	0.20859	278259	0.00776172	7722.61	0.0109661	9171.17	0.00102806	1.56898e+06	0.229249	413608	0.0167038
2003	4	0.0364495	13.0075	0.0761688	0.390916	-0.829467	0.0850621	716176	61142.2	0.109552	0.164163	0.166893	117202	7228523	603055	683650	0.246227	-0.000847287	610696	0.0776964	81824.7	0.187475	0.63	-316400	0	0	0.169404	110260	0	0	0	0	0	970995	0.182274	171287	0.00165857	998.752	0.206183	280043	0.00621272	6689.2	0.00787129	7687.95	0.00073566	1569572	0.224729	411327	0.0125054
2004	1	0.0376646	13.0077	0.0760731	0.390916	-0.829467	0.0801002	717611	61195.8	0.109796	0.164097	0.168649	116824	7428514	603887	684658	0.242016	-0.00379077	612085	0.0798431	81422.9	0.178431	0.63	-314605	0	0	0.171566	110854	0	0	0	0	0	978697	0.181437	170861	0.00213601	1004.85	0.202808	276646	0.00666883	7089.78	0.00880484	8094.63	0.000859885	1.59013e+06	0.228197	416059	0.0131635
2004	2	0.0379532	13.0069	0.0759761	0.390916	-0.829467	0.0781026	717213	61585.5	0.109704	0.167071	0.171332	118293	7713020	604653	687100	0.237249	-0.00336942	612452	0.0827678	83834.9	0.175348	0.63	-313992	0	0	0.171709	111863	0	0	0	0	0	986374	0.179731	171794	0.0022501	1030.13	0.208127	286808	0.00688486	8132.57	0.00913496	9162.7	0.000995654	1.61182e+06	0.231934	425278	0.0138902
2004	3	0.0387416	13.0064	0.0758944	0.390916	-0.829467	0.0767576	716897	61135.5	0.108487	0.165317	0.171401	117023	7991950	612311	696008	0.241932	-0.00222519	619877	0.0844997	87153.7	0.16922	0.63	-314418	0	0	0.168316	110815	0	0	0	0	0	990503	0.18187	176527	0.00280392	1197.81	0.209114	290374	0.0078152	9264.88	0.0106191	10462.7	0.00116749	1624845	0.23004	429400	0.0138002
2004	4	0.039093	13.0053	0.0758408	0.390916	-0.829467	0.0717959	717436	60740.7	0.107368	0.1612	0.169599	114612	8126893	618954	701979	0.247164	-0.00343202	627932	0.0867202	86001.3	0.193096	0.63	-314474	0	0	0.170257	113398	0	0	0	0	0	994382	0.182116	176609	0.00253649	1201.18	0.205821	288961	0.00786754	8717.5	0.010404	9918.68	0.00109319	1.63463e+06	0.225742	428167	0.0156855
2005	1	0.0407994	13.0046	0.0758039	0.390916	-0.829467	0.0703619	716862	60654.7	0.108083	0.164915	0.166694	117063	8.31161e+06	616555	703167	0.238736	-0.00513048	625653	0.0910267	91598	0.185101	0.63	-313185	0	0	0.171894	113027	0	0	0	0	0	1.00216e+06	0.181767	176596	0.00344895	1694.11	0.204668	288772	0.00745643	8110.99	0.0109054	9805.1	0.0010794	1.66195e+06	0.227675	433463	0.0156744
2005	2	0.0411339	13.0031	0.0757379	0.390916	-0.829467	0.0657939	733472	62311.5	0.109444	0.166509	0.174343	120304	8360623	620107	706550	0.236933	-0.00431178	628516	0.0894818	91933.2	0.184462	0.63	-319534	0	0	0.170767	114469	2.89409e-05	93.2998	2.89409e-05	93.2998	1.35946e-05	1.01848e+06	0.179875	177755	0.00358034	1888.16	0.205418	294446	0.00791578	10117	0.0115251	12098.4	0.00127475	1.68586e+06	0.226428	437552	0.0144183
2005	3	0.0403215	13.0018	0.0756515	0.390916	-0.829467	0.0648119	750795	63979.7	0.109649	0.165768	0.170848	123167	8163111	630130	717669	0.242237	-0.00285733	638481	0.08886	91985.8	0.185088	0.63	-325747	0	0	0.169502	116209	2.86948e-05	94.5743	2.86948e-05	94.5743	1.37048e-05	1040792	0.180162	181256	0.00277166	1475.8	0.204314	297547	0.00731892	9637.45	0.0101193	11207.8	0.00115221	1710188	0.222904	436622	0.012887
2005	4	0.0395367	13.0003	0.0755758	0.390916	-0.829467	0.0637227	771332	65674.2	0.11013	0.163764	0.164681	125659	8.11124e+06	642250	729715	0.245668	-0.00214291	650422	0.0843562	91984.5	0.195784	0.63	-337855	0	0	0.168875	118879	1.46519e-05	40.09	1.46519e-05	40.09	6.33256e-06	1.05801e+06	0.178804	183471	0.00182589	930.594	0.200372	298396	0.00719797	8360.27	0.00903851	9330.96	0.000836745	1736111	0.219219	439921	0.0126218
2006	1	0.0391409	12.9977	0.0754965	0.390916	-0.829467	0.0640087	786085	67124.2	0.11131	0.163715	0.167771	129277	8.00365e+06	643279	730406	0.247623	-0.004112	650989	0.0833568	94647.1	0.203801	0.63	-343969	0	0	0.168019	120657	0	0	0	0	0	1.07625e+06	0.175417	183558	0.00161641	832.114	0.197583	298795	0.00709126	8344.97	0.00870767	9177.08	0.000774045	1.76278e+06	0.222527	449267	0.0120859
2006	2	0.0412799	12.9954	0.075428	0.390916	-0.829467	0.0610986	794374	67661.6	0.111309	0.162682	0.17053	130068	8175276	647349	734539	0.251742	-0.00368068	655547	0.0847343	94705.6	0.20491	0.63	-347528	0	0	0.165192	120466	2.8866e-05	81.4367	2.8866e-05	81.4367	1.20016e-05	1.08892e+06	0.172152	184036	0.00176974	893.639	0.201236	306744	0.00662092	8489.63	0.00841952	9464.71	0.000782869	1.77987e+06	0.222355	452860	0.011481
2006	3	0.039737	12.9924	0.0753477	0.390916	-0.829467	0.0600885	810617	69129.7	0.111191	0.159498	0.164318	130480	8111176	658065	744006	0.261403	-0.0021047	667034	0.0828995	93077.3	0.190551	0.63	-354296	0	0	0.160761	119949	0	0	0	0	0	1.09504e+06	0.17371	185975	0.00128838	746.635	0.198573	303545	0.00656718	7467.61	0.00785556	8214.25	0.000676268	1.77946e+06	0.222929	455362	0.0114769
2006	4	0.0403168	12.989	0.0752741	0.390916	-0.829467	0.0589008	818559	70469.1	0.1108	0.156357	0.160329	129757	8502376	663851	748082	0.271915	-0.00221914	674173	0.0844872	99606.7	0.204624	0.63	-352509	0	0	0.162707	122924	0	0	0	0	0	1.10601e+06	0.173023	187831	0.00159989	1015.87	0.200839	312545	0.00740043	9074.69	0.00900032	10090.6	0.000858441	1.80121e+06	0.224911	469085	0.0117497
2007	1	0.04027	13.0007	0.0751644	0.390916	-0.829467	0.0607738	838464	72371.3	0.112435	0.158255	0.162762	134368	8738074	669619	756604	0.261372	-0.00647856	681222	0.0890723	113001	0.187203	0.63	-355610	0	0	0.162177	123620	2.82455e-05	103.871	2.82455e-05	103.871	1.36258e-05	1.12445e+06	0.176036	190581	0.00156374	944.036	0.202951	315637	0.00728733	9848.19	0.00887931	10896.1	0.000948168	1834284	0.227645	473358	0.0135198
2007	2	0.0410705	12.9974	0.0751012	0.390916	-0.829467	0.0712248	850382	73404.4	0.112882	0.158236	0.164433	136507	9102165	673511	760467	0.265111	-0.00700739	685636	0.0911173	121797	0.185479	0.63	-354970	0	0	0.16487	127009	1.42319e-05	42.806	1.42319e-05	42.806	5.94429e-06	1.14469e+06	0.178133	195733	0.0019579	1271.13	0.206616	324801	0.0076539	11411.7	0.00962603	12725.6	0.00121487	1.87132e+06	0.227182	479417	0.0144266
2007	3	0.0425566	12.995	0.0750377	0.390916	-0.829467	0.077445	850694	72697.1	0.111539	0.159869	0.163596	136362	9826647	686018	777047	0.259138	-0.00669309	698411	0.095845	125052	0.189252	0.63	-353543	0	0	0.166374	128914	1.37244e-05	61.6135	1.37244e-05	61.6135	7.4549e-06	1166366	0.180594	202092	0.00278525	1722.85	0.20558	331124	0.0097383	16027.3	0.0125373	17811.8	0.00168568	1923752	0.226292	490912	0.0154117
2007	4	0.0445047	12.9927	0.0749496	0.390916	-0.829467	0.0817165	849571	71157.9	0.109227	0.158923	0.162637	134720	10349048	704484	799758	0.254382	-0.0080751	717597	0.101236	130010	0.191253	0.63	-354577	0	0	0.16798	130703	1.36159e-05	40.9532	1.36159e-05	40.9532	5.50917e-06	1184362	0.179148	203392	0.00326821	1663.14	0.203628	335476	0.0100481	16571.4	0.0133299	18275.5	0.0017629	1.97401e+06	0.225555	505467	0.0178091
2008	1	0.044367	12.9906	0.0749106	0.390916	-0.829467	0.0804305	876978	72509.8	0.110721	0.160712	0.164411	140484	10267870	715342	813116	0.249543	-0.00896138	726775	0.0990116	132086	0.188967	0.63	-366840	0	0	0.165892	131790	0	0	0	0	0	1.20987e+06	0.176649	203943	0.00282323	2001.66	0.202313	340076	0.00947839	15914.2	0.0123016	17915.9	0.0016293	2.0146e+06	0.230622	523026	0.0155655
2008	2	0.0433156	12.9893	0.074836	0.390916	-0.829467	0.0784898	890818	72810	0.11048	0.15973	0.165932	141922	10316766	725804	824753	0.253809	-0.00799976	737576	0.0972958	128048	0.188259	0.63	-375730	0	0	0.165083	133432	4.01286e-05	126.538	4.01286e-05	126.538	1.68724e-05	1.23224e+06	0.176157	208740	0.0031737	1990.31	0.208313	357967	0.00895262	15699.8	0.0121665	17816.7	0.00155192	2.04784e+06	0.231653	531843	0.0152052
2008	3	0.0427122	12.9878	0.0747927	0.390916	-0.829467	0.0757043	891075	72624.6	0.10756	0.15607	0.162276	137512	10587294	751504	851393	0.259875	-0.0064001	763379	0.093034	117845	0.184251	0.63	-383662	0	0	0.164412	134494	1.3256e-05	41.8702	1.3256e-05	41.8702	5.83547e-06	1.2477e+06	0.180987	219519	0.00261768	1426.1	0.208477	364896	0.0109865	18375	0.0136175	19843	0.00174844	2.07139e+06	0.232387	547229	0.0151801
2008	4	0.0423414	12.9868	0.0747423	0.390916	-0.829467	0.0749274	891703	73160.6	0.105263	0.154637	0.156688	136365	10892824	775365	878363	0.261002	-0.00651148	787570	0.0896086	116886	0.212508	0.63	-391162	0	0	0.169239	141484	0	0	0	0	0	1.26784e+06	0.181298	221992	0.00258046	1102.95	0.208682	370888	0.0103006	18956.2	0.012881	20059.2	0.00176173	2.11199e+06	0.228085	551750	0.0146297
2009	1	0.0436919	12.9855	0.0746852	0.390916	-0.829467	0.0728046	891189	73644	0.106392	0.161656	0.166875	142831	10673998	768092	878763	0.247605	-0.00708518	778509	0.0907931	113587	0.216093	0.63	-391742	0	0	0.17176	141897	0	0	0	0	0	1.27563e+06	0.183887	224026	0.00276394	1613.74	0.20722	369844	0.00968107	16306.8	0.012445	17920.5	0.00155762	2.12535e+06	0.227791	549977	0.01514
2009	2	0.0441264	12.9843	0.0746044	0.390916	-0.829467	0.0671794	892104	74085	0.106197	0.162778	0.167494	143254	10883955	769167	879434	0.251581	-0.00486787	779726	0.0927312	114012	0.193123	0.63	-393132	0	0	0.172641	142355	6.90582e-05	260.406	6.90582e-05	260.406	3.35242e-05	1.27664e+06	0.181372	223398	0.00256274	1437.48	0.205052	369874	0.0102149	17041.1	0.0128467	18739	0.00163043	2.1338e+06	0.225646	550969	0.0150604
2009	3	0.0451617	12.9824	0.0745877	0.390916	-0.829467	0.0669782	891578	75285.7	0.106174	0.163948	0.165674	143675	10866638	767560	879562	0.254496	-0.00170919	777141	0.0909749	115804	0.191772	0.63	-394149	0	0	0.170227	141316	2.6322e-05	104.202	2.6322e-05	104.202	1.22367e-05	1.27195e+06	0.17884	220617	0.00238101	1275.36	0.202574	365736	0.0103566	16748.1	0.0127639	18127.6	0.00161669	2.12572e+06	0.225226	544273	0.0156048
2009	4	0.0438863	12.9817	0.0745191	0.390916	-0.829467	0.0660898	892552	76336.9	0.105656	0.161433	0.165005	142735	10766823	770894	882074	0.258735	4.78399e-05	780314	0.0890933	116966	0.192079	0.63	-395546	0	0	0.167142	139767	1.26745e-05	40.0334	1.26745e-05	40.0334	5.0175e-06	1.26489e+06	0.176416	219063	0.00254758	1701.11	0.200648	363850	0.0103007	17464.5	0.0128609	19205.6	0.00168668	2.12191e+06	0.221527	541587	0.0142536
2010	1	0.0431032	12.98	0.0744818	0.390916	-0.829467	0.0611905	891644	76995.4	0.104952	0.159412	0.164304	141266	10811986	773964	882499	0.268725	-0.000816241	784606	0.0882742	113510	0.189853	0.63	-396609	0	0	0.165427	139548	2.51149e-05	79.3275	2.51149e-05	79.3275	1.01064e-05	1.26733e+06	0.174901	217961	0.00281066	1755.8	0.197557	360530	0.00954959	16096.7	0.0123854	17931.8	0.00157996	2.12539e+06	0.221907	546460	0.0109819
2010	2	0.0415311	12.9778	0.0744227	0.390916	-0.829467	0.0594972	903782	77961.6	0.10489	0.157386	0.159844	141659	10320192	782727	889425	0.274308	-0.00104436	792540	0.0839053	110699	0.179786	0.63	-410950	0	0	0.163614	138886	3.04067e-05	119.226	3.04067e-05	119.226	1.56997e-05	1.27357e+06	0.172484	216867	0.00177238	1198.49	0.197859	367045	0.00901724	12385.4	0.01082	13703.2	0.00125285	2.12826e+06	0.219822	546505	0.0109068
2010	3	0.0431735	12.9768	0.0743729	0.390916	-0.829467	0.0561777	911374	78392.8	0.104556	0.155705	0.163505	140711	10731260	790823	898724	0.273683	-0.000638183	801075	0.0868106	106394	0.178747	0.63	-415154	0	0	0.160774	138240	0	0	0	0	0	1.29278e+06	0.173612	221636	0.00199025	1048.7	0.197284	369272	0.00885649	13394.5	0.0108467	14443.2	0.00106669	2.17099e+06	0.220849	555037	0.0115938
2010	4	0.0423908	12.9752	0.0743588	0.390916	-0.829467	0.0523037	928137	79529.8	0.105116	0.1535	0.158915	142303	10364062	798885	904855	0.274613	-0.00353927	810292	0.0813973	102398	0.185703	0.63	-428845	0	0	0.161524	141000	0	0	0	0	0	1.31156e+06	0.172334	220392	0.00141574	858.735	0.198014	371293	0.00798919	11413.1	0.00940493	12271.8	0.000903069	2.1947e+06	0.219877	556435	0.00985586
2011	1	0.0404643	12.974	0.074277	0.390916	-0.829467	0.0492918	948587	80467.9	0.106259	0.154599	0.160325	147161	10074619	803180	909226	0.280164	-0.00437113	813986	0.0801892	104761	0.184802	0.63	-442380	0	0	0.161758	143167	0	0	0	0	0	1330463	0.173568	225762	0.00115304	987.173	0.19649	375292	0.00704182	9269.6	0.00819486	10256.8	0.000788137	2.20918e+06	0.21962	561456	0.0102696
2011	2	0.041373	12.9725	0.0742414	0.390916	-0.829467	0.0533895	955704	81095	0.105602	0.153387	0.156291	145968	10451684	813607	920230	0.282078	-0.00384551	825070	0.0819341	105676	0.179261	0.63	-444158	0	0	0.16272	144977	2.40693e-05	81.3768	2.40693e-05	81.3768	9.9198e-06	1.33907e+06	0.172294	226692	0.00115603	913.267	0.196023	379591	0.00778005	11003.6	0.00896016	11998.2	0.000902364	2.23249e+06	0.217572	562292	0.0123476
2011	3	0.0422874	12.9703	0.0741865	0.390916	-0.829467	0.0515028	962361	82158.9	0.105472	0.154261	0.15765	148234	10534710	820779	929210	0.282158	-0.00190683	831323	0.082927	109317	0.185086	0.63	-448543	0	0	0.16078	145294	0	0	0	0	0	1.35192e+06	0.172119	228745	0.001246	1130.58	0.194901	378675	0.00807125	11110.9	0.00931725	12241.5	0.000921223	2.26048e+06	0.218308	569600	0.012375
2011	4	0.0411039	12.9693	0.0741258	0.390916	-0.829467	0.0492327	977285	84042.3	0.105374	0.15283	0.158441	149860	10244730	831047	938952	0.285797	-0.00408336	841974	0.0784681	104777	0.188447	0.63	-466067	0	0	0.160051	146573	2.29911e-05	79.5443	2.29911e-05	79.5443	9.44391e-06	1.372e+06	0.169494	227281	0.00122445	553.929	0.194264	382455	0.00655524	9003.7	0.00780268	9637.18	0.000717874	2279079	0.214083	564745	0.0115185
2012	1	0.0423005	12.967	0.0741042	0.390916	-0.829467	0.0483467	971003	83477.3	0.103797	0.151325	0.152888	146609	11119402	841700	950628	0.287398	-0.00378194	853353	0.0815676	113165	0.183914	0.63	-451911	0	0	0.158539	144756	0	0	0	0	0	1.37798e+06	0.169645	229978	0.00126409	990.233	0.192475	384466	0.00884694	13898.3	0.010111	14888.5	0.00109334	2.31138e+06	0.219289	587146	0.0126389
2012	2	0.0417904	12.9647	0.0740613	0.390916	-0.829467	0.0518257	963170	82593.3	0.102092	0.148984	0.153336	142504	11438388	850143	958292	0.292312	-0.0025913	862177	0.0812923	112065	0.186352	0.63	-449491	0	0	0.15791	144175	3.15404e-05	131.599	3.15404e-05	131.599	1.62917e-05	1375514	0.167287	228297	0.00152285	741.758	0.194834	393234	0.00943607	13122.9	0.0109905	13996.2	0.00104913	2.31457e+06	0.216971	586683	0.0120436
2012	3	0.0429232	12.963	0.0740285	0.390916	-0.829467	0.0515477	972628	83582.9	0.10274	0.149529	0.153034	144543	10862465	849066	959482	0.293408	-0.000638023	860500	0.0806265	107182	0.190228	0.63	-464594	0	0	0.156118	143912	2.24451e-05	77.1469	2.24451e-05	77.1469	8.97618e-06	1.38102e+06	0.170518	233095	0.0011294	585.117	0.192767	388854	0.00941232	12319	0.0105642	12981.3	0.000933444	2.30747e+06	0.216215	585434	0.0106607
2012	4	0.0420823	12.9616	0.0739785	0.390916	-0.829467	0.0497187	973253	84735.4	0.101508	0.14721	0.146948	142912	11144234	859894	969801	0.299379	0.00064464	871298	0.0813535	112121	0.187436	0.63	-463935	0	0	0.158572	146544	1.11335e-05	38.3053	1.11335e-05	38.3053	4.47029e-06	1.37852e+06	0.168357	230092	0.00100438	656.046	0.192847	390864	0.0086541	12518.9	0.00966961	13213.3	0.00100569	2317508	0.212797	584506	0.0125471
[truncated: 47 more columns]
