# Supplementary material for: Data article “Explaining the cyclical volatility of consumer debt risk using a heterogeneous agents model: The case of Chile”
Source: Data Brief. 2019 May 30;25:103915. doi: 10.1016/j.dib.2019.103915 (PMC6557751; doi:10.1016/j.dib.2019.103915)
Supplement: Multimedia component 3 [file mmc3.zip › Main_data_for_figures/Data6.xls]

## Sheet: Sheet1
year	quarter	date_quarter	def_max_sim1	def_rate_sim1	def_max_sim2	def_rate_sim2	def_max_sim3	def_rate_sim3	def_max_sim4	def_rate_sim4	def_max_sim5	def_rate_sim5	def_max_sim45	def_rate_sim45
1990	1	1990-01-01	0.20005	0.103265	0.21705	0.137209	0.137081	0.0935567	0.130557	0.0899644	0.0311844	0.00836096	0.0808705	0.0491627
1990	2	1990-04-01	0.201645	0.0980247	0.21239	0.136363	0.141461	0.0903057	0.148576	0.0967846	0.0342118	0.0103926	0.0913938	0.0535886
1990	3	1990-07-01	0.211717	0.113237	0.205728	0.12778	0.143602	0.0894027	0.133667	0.0891367	0.0298744	0.0085583	0.0817706	0.0488475
1990	4	1990-10-01	0.177209	0.0736305	0.211672	0.144094	0.131366	0.0784789	0.131298	0.0952125	0.0268263	0.00770377	0.0790623	0.0514581
1991	1	1991-01-01	0.178209	0.0798593	0.196976	0.135285	0.121026	0.0834048	0.111266	0.0736254	0.0250467	0.00636776	0.0681564	0.0399966
1991	2	1991-04-01	0.168055	0.0660215	0.185991	0.126357	0.109818	0.0663552	0.134725	0.0892174	0.0255333	0.00663675	0.0801293	0.0479271
1991	3	1991-07-01	0.16111	0.0583738	0.192207	0.132467	0.115384	0.0688481	0.135164	0.0887093	0.0238733	0.00718529	0.0795185	0.0479473
1991	4	1991-10-01	0.17517	0.0770012	0.197151	0.134174	0.112813	0.0730102	0.116258	0.080662	0.0247027	0.0068752	0.0704804	0.0437686
1992	1	1992-01-01	0.20347	0.0878475	0.206579	0.135466	0.113943	0.0683794	0.136786	0.0903268	0.0323901	0.0087172	0.0845881	0.049522
1992	2	1992-04-01	0.203368	0.0973442	0.222444	0.161736	0.126278	0.0788297	0.124564	0.0807857	0.0318521	0.00898872	0.0782081	0.0448872
1992	3	1992-07-01	0.19926	0.0897793	0.222635	0.156756	0.121075	0.0778363	0.122445	0.0809761	0.0341254	0.0099702	0.0782852	0.0454732
1992	4	1992-10-01	0.195042	0.0854231	0.187979	0.133223	0.117755	0.0693338	0.116118	0.0790198	0.0348651	0.0114966	0.0754914	0.0452582
1993	1	1993-01-01	0.183652	0.100402	0.216659	0.161358	0.134402	0.0912739	0.122167	0.0860613	0.029809	0.0109667	0.0759879	0.048514
1993	2	1993-04-01	0.179014	0.0937726	0.211786	0.165181	0.132356	0.0888327	0.118431	0.082367	0.0268034	0.00969417	0.0726172	0.0460306
1993	3	1993-07-01	0.176823	0.0723691	0.227971	0.176269	0.130829	0.0925904	0.115183	0.087633	0.0271646	0.0106193	0.0711739	0.0491261
1993	4	1993-10-01	0.166728	0.0719878	0.197188	0.157954	0.133343	0.0985048	0.115426	0.0880745	0.0264802	0.0110931	0.070953	0.0495838
1994	1	1994-01-01	0.177047	0.079311	0.233037	0.189786	0.149309	0.112418	0.1162	0.0886412	0.0357002	0.0182508	0.0759498	0.053446
1994	2	1994-04-01	0.182303	0.0999983	0.246201	0.202552	0.136637	0.0934331	0.134309	0.100692	0.030255	0.0175432	0.0822821	0.0591178
1994	3	1994-07-01	0.186474	0.105937	0.236547	0.187289	0.129316	0.0953954	0.143461	0.106943	0.0298889	0.0130685	0.0866752	0.0600056
1994	4	1994-10-01	0.172869	0.086851	0.22667	0.185585	0.127965	0.0982303	0.127817	0.0963006	0.0325505	0.0159238	0.0801837	0.0561122
1995	1	1995-01-01	0.171065	0.0780781	0.232178	0.179945	0.138704	0.102635	0.136941	0.108335	0.0268313	0.0132429	0.0818861	0.0607888
1995	2	1995-04-01	0.168145	0.0679348	0.226134	0.187862	0.140415	0.121407	0.143568	0.106218	0.0340275	0.0196226	0.0887979	0.0629205
1995	3	1995-07-01	0.186771	0.11571	0.262222	0.233527	0.125198	0.098422	0.133301	0.105939	0.0280868	0.015479	0.0806939	0.0607091
1995	4	1995-10-01	0.179304	0.120488	0.24504	0.230041	0.127626	0.110312	0.127932	0.112575	0.0274582	0.0141024	0.0776951	0.0633387
1996	1	1996-01-01	0.146317	0.0622426	0.254041	0.25211	0.115892	0.108592	0.133975	0.120183	0.0239722	0.0139126	0.0789738	0.0670479
1996	2	1996-04-01	0.159349	0.0797476	0.255178	0.267489	0.12079	0.116854	0.138378	0.130006	0.0235784	0.0149571	0.0809783	0.0724817
1996	3	1996-07-01	0.156595	0.082697	0.246553	0.256182	0.119454	0.113545	0.133732	0.130782	0.0279323	0.0225718	0.080832	0.076677
1996	4	1996-10-01	0.150587	0.0918739	0.239067	0.253104	0.101989	0.104749	0.140459	0.142832	0.0305546	0.0338211	0.0855068	0.0883266
1997	1	1997-01-01	0.147293	0.0909482	0.231167	0.22721	0.12375	0.172741	0.146333	0.155355	0.0330988	0.0375669	0.0897158	0.0964608
1997	2	1997-04-01	0.161291	0.159381	0.231559	0.233859	0.109597	0.132443	0.139923	0.156276	0.0318598	0.0330487	0.0858912	0.0946626
1997	3	1997-07-01	0.152248	0.124224	0.250386	0.301311	0.125275	0.164979	0.135374	0.159919	0.031556	0.0349925	0.083465	0.0974559
1997	4	1997-10-01	0.133282	0.0859939	0.239228	0.275699	0.115083	0.160589	0.136078	0.171012	0.0312545	0.0365424	0.0836661	0.103777
1998	1	1998-01-01	0.144774	0.101113	0.271922	0.305667	0.120889	0.179867	0.135431	0.161404	0.032198	0.0324544	0.0838143	0.0969294
1998	2	1998-04-01	0.147628	0.0953902	0.289191	0.323703	0.130854	0.152644	0.143512	0.157404	0.0366412	0.0350256	0.0900764	0.0962149
1998	3	1998-07-01	0.177502	0.150467	0.311135	0.290354	0.136681	0.158402	0.147833	0.154298	0.0415731	0.0410846	0.0947029	0.0976912
1998	4	1998-10-01	0.206936	0.169954	0.336423	0.311171	0.176859	0.216325	0.160649	0.157262	0.0423071	0.0380489	0.101478	0.0976555
1999	1	1999-01-01	0.204762	0.172713	0.310405	0.28	0.163441	0.172586	0.169008	0.163074	0.0444279	0.0381516	0.106718	0.100613
1999	2	1999-04-01	0.210001	0.178217	0.331122	0.309723	0.165627	0.196426	0.165349	0.171819	0.0442347	0.0420403	0.104792	0.10693
1999	3	1999-07-01	0.22421	0.224849	0.335443	0.335045	0.172467	0.204447	0.154283	0.165427	0.0404672	0.0359823	0.0973752	0.100705
1999	4	1999-10-01	0.19154	0.164393	0.302635	0.303183	0.147686	0.165423	0.14726	0.158025	0.0384222	0.0372346	0.0928409	0.0976298
2000	1	2000-01-01	0.171767	0.120942	0.293967	0.308955	0.150565	0.177112	0.155701	0.166446	0.0381765	0.0409681	0.0969388	0.103707
2000	2	2000-04-01	0.182801	0.133871	0.295143	0.293081	0.152581	0.189402	0.155621	0.176336	0.0367012	0.0373085	0.096161	0.106822
2000	3	2000-07-01	0.189022	0.126823	0.299598	0.325214	0.152542	0.176417	0.152295	0.162429	0.0362762	0.0379223	0.0942855	0.100176
2000	4	2000-10-01	0.213888	0.186538	0.300211	0.303696	0.145405	0.166829	0.155155	0.159943	0.0365458	0.0371793	0.0958502	0.0985612
2001	1	2001-01-01	0.182463	0.134006	0.306458	0.308727	0.145027	0.17393	0.146676	0.151476	0.0365326	0.0346917	0.0916042	0.0930841
2001	2	2001-04-01	0.18736	0.154373	0.298087	0.326844	0.151184	0.183363	0.156142	0.17297	0.0336151	0.0346077	0.0948786	0.103789
2001	3	2001-07-01	0.186458	0.169221	0.303293	0.346256	0.147022	0.171674	0.151008	0.16887	0.0339539	0.037008	0.092481	0.102939
2001	4	2001-10-01	0.158239	0.105823	0.290338	0.327045	0.150364	0.194648	0.138228	0.14496	0.0321116	0.0357014	0.0851697	0.0903307
2002	1	2002-01-01	0.159509	0.100752	0.307426	0.341692	0.149645	0.180647	0.151452	0.161159	0.0302117	0.0356462	0.090832	0.0984025
2002	2	2002-04-01	0.174921	0.118709	0.276566	0.321481	0.140031	0.161766	0.140815	0.159629	0.0310145	0.0329907	0.0859148	0.0963098
2002	3	2002-07-01	0.161784	0.10781	0.272015	0.293754	0.133632	0.153418	0.135128	0.151327	0.0332774	0.0399269	0.0842029	0.095627
2002	4	2002-10-01	0.154284	0.116944	0.283374	0.320587	0.121547	0.145842	0.127841	0.132125	0.0265154	0.0299747	0.0771782	0.0810499
2003	1	2003-01-01	0.146094	0.0861247	0.258824	0.277887	0.10434	0.103952	0.126949	0.153504	0.0229966	0.0205981	0.0749729	0.0870509
2003	2	2003-04-01	0.130849	0.0853586	0.237646	0.246353	0.0941994	0.102209	0.119084	0.157367	0.0190446	0.0146492	0.0690643	0.086008
2003	3	2003-07-01	0.131618	0.0843321	0.195167	0.206711	0.103245	0.129959	0.104978	0.153723	0.0186621	0.0134549	0.0618202	0.0835889
2003	4	2003-10-01	0.138549	0.0941603	0.203435	0.23388	0.0880595	0.100355	0.0924413	0.15867	0.016391	0.0137208	0.0544161	0.0861954
2004	1	2004-01-01	0.130885	0.0878674	0.201047	0.224134	0.090399	0.109012	0.09113	0.145718	0.0172093	0.014601	0.0541696	0.0801596
2004	2	2004-04-01	0.125858	0.076877	0.198031	0.221444	0.101124	0.116675	0.0950885	0.149722	0.0160709	0.0155304	0.0555797	0.082626
2004	3	2004-07-01	0.133165	0.0838023	0.215602	0.233521	0.104715	0.132162	0.0896309	0.134706	0.0173581	0.0159543	0.0534945	0.0753303
2004	4	2004-10-01	0.127793	0.080154	0.198426	0.223024	0.0962533	0.116396	0.0997667	0.150574	0.0159501	0.0126301	0.0578584	0.081602
2005	1	2005-01-01	0.142442	0.0982818	0.215284	0.237642	0.102097	0.12569	0.103061	0.157086	0.0166459	0.0134966	0.0598536	0.0852914
2005	2	2005-04-01	0.13037	0.0812549	0.210471	0.222162	0.0958252	0.113836	0.0954057	0.15382	0.0177411	0.0155121	0.0565734	0.0846663
2005	3	2005-07-01	0.144525	0.0909944	0.223752	0.24144	0.0927398	0.105607	0.0844369	0.121639	0.0175217	0.0144972	0.0509793	0.068068
2005	4	2005-10-01	0.14975	0.103298	0.218551	0.251526	0.0899371	0.105795	0.0853841	0.121153	0.0176551	0.0166193	0.0515196	0.0688859
2006	1	2006-01-01	0.133858	0.0849992	0.217	0.239498	0.0939481	0.120268	0.084455	0.125788	0.0194973	0.0191812	0.0519761	0.0724847
2006	2	2006-04-01	0.134842	0.0875378	0.225259	0.26173	0.0871712	0.0923898	0.0734376	0.101162	0.0209709	0.0217444	0.0472043	0.061453
2006	3	2006-07-01	0.130509	0.0834712	0.214456	0.255385	0.096646	0.126549	0.0684991	0.0951554	0.0174862	0.0155676	0.0429926	0.0553615
2006	4	2006-10-01	0.12525	0.0735567	0.225301	0.244498	0.088261	0.104337	0.0830637	0.121271	0.0198075	0.0202936	0.0514356	0.0707822
2007	1	2007-01-01	0.123627	0.0747432	0.254409	0.290985	0.101299	0.128612	0.0963083	0.145158	0.0244349	0.0301293	0.0603716	0.0876435
2007	2	2007-04-01	0.145236	0.104158	0.254464	0.279525	0.10061	0.126674	0.112069	0.171428	0.0276351	0.0358216	0.0698522	0.103625
2007	3	2007-07-01	0.149676	0.10879	0.263569	0.290963	0.105865	0.127025	0.11488	0.165505	0.0263347	0.0312476	0.0706072	0.0983763
2007	4	2007-10-01	0.15342	0.100085	0.266317	0.279051	0.110633	0.128878	0.120301	0.171503	0.0274769	0.0333093	0.0738891	0.102406
2008	1	2008-01-01	0.143315	0.0862668	0.266094	0.281043	0.10671	0.121063	0.123239	0.183869	0.0263071	0.0301401	0.0747733	0.107005
2008	2	2008-04-01	0.141236	0.0913752	0.268745	0.297437	0.0957107	0.123371	0.117064	0.168043	0.0242767	0.0288887	0.0706703	0.0984661
2008	3	2008-07-01	0.152301	0.105071	0.240192	0.245427	0.10218	0.126278	0.103765	0.149652	0.0169194	0.0163854	0.060342	0.0830185
2008	4	2008-10-01	0.129091	0.0760004	0.233246	0.233327	0.114217	0.134976	0.107028	0.15788	0.014469	0.0125218	0.0607484	0.0852008
2009	1	2009-01-01	0.132888	0.0863593	0.222377	0.226609	0.0995164	0.129327	0.100049	0.142616	0.0169803	0.0157355	0.0585147	0.0791757
2009	2	2009-04-01	0.124843	0.0754509	0.229967	0.225583	0.0958455	0.118237	0.0992844	0.14296	0.0167817	0.0151616	0.058033	0.0790608
2009	3	2009-07-01	0.141517	0.0915647	0.212754	0.215812	0.1078	0.127798	0.093744	0.135692	0.0203422	0.0218799	0.0570431	0.0787861
2009	4	2009-10-01	0.143751	0.103868	0.230261	0.234648	0.108922	0.141493	0.0954752	0.135103	0.0191863	0.0225056	0.0573308	0.0788042
2010	1	2010-01-01	0.127905	0.0836423	0.229954	0.22231	0.0988327	0.115369	0.0932986	0.135095	0.0197963	0.0190969	0.0565475	0.077096
2010	2	2010-04-01	0.126045	0.0728394	0.221246	0.24183	0.0951583	0.125785	0.0934899	0.136131	0.0171276	0.0196356	0.0553088	0.0778833
2010	3	2010-07-01	0.128764	0.07708	0.223734	0.226299	0.0915406	0.110911	0.0812597	0.111728	0.0150534	0.0179313	0.0481566	0.0648297
2010	4	2010-10-01	0.127244	0.0783175	0.205532	0.210791	0.0810575	0.0969792	0.0731654	0.0961034	0.0151911	0.0162566	0.0441783	0.05618
2011	1	2011-01-01	0.112643	0.0659129	0.211407	0.22385	0.0888338	0.112036	0.0733082	0.0991617	0.0140028	0.0137875	0.0436555	0.0564746
2011	2	2011-04-01	0.11357	0.0657853	0.211353	0.224146	0.0960578	0.120715	0.0695127	0.0880476	0.0139442	0.0147896	0.0417284	0.0514186
2011	3	2011-07-01	0.115733	0.0660432	0.229307	0.253143	0.0929943	0.106828	0.07403	0.0934985	0.0128252	0.0139408	0.0434276	0.0537197
2011	4	2011-10-01	0.121536	0.0798092	0.221444	0.236479	0.0746132	0.0938038	0.0688079	0.0869839	0.0126403	0.0140935	0.0407241	0.0505387
2012	1	2012-01-01	0.127688	0.0826246	0.218514	0.22781	0.0885373	0.108272	0.0763647	0.0978131	0.014532	0.016022	0.0454484	0.0569176
2012	2	2012-04-01	0.127679	0.0720576	0.229116	0.23013	0.0833877	0.101785	0.086562	0.116189	0.0140369	0.0173647	0.0502994	0.0667769
2012	3	2012-07-01	0.125575	0.07583	0.243408	0.246721	0.0774891	0.08805	0.0685631	0.0896621	0.0121518	0.0108482	0.0403575	0.0502551
2012	4	2012-10-01	0.115768	0.0642506	0.231967	0.237471	0.086769	0.101112	0.0725613	0.0916724	0.0144781	0.0163188	0.0435197	0.0539956
