# Supplementary material for: Data article “Explaining the cyclical volatility of consumer debt risk using a heterogeneous agents model: The case of Chile”
Source: Data Brief. 2019 May 30;25:103915. doi: 10.1016/j.dib.2019.103915 (PMC6557751; doi:10.1016/j.dib.2019.103915)
Supplement: Multimedia component 3 [file mmc3.zip › Main_data_for_figures/Data7.xls]

## Sheet: Sheet1
year	quarter	date_quarter	def_max_sim1	def_rate_sim1	def_max_sim2	def_rate_sim2	def_max_sim3	def_rate_sim3	def_max_sim4	def_rate_sim4	def_max_sim5	def_rate_sim5	def_max_sim45	def_rate_sim45
1990	1	1990-01-01	0.295831	0.125871	0.243885	0.160711	0.112784	0.0389523	0.124391	0.0635969	0.0730691	0.0333441	0.09873	0.0484705
1990	2	1990-04-01	0.31837	0.145649	0.238663	0.156552	0.112218	0.0397465	0.125798	0.0638055	0.068883	0.0305552	0.0973406	0.0471804
1990	3	1990-07-01	0.310644	0.139418	0.239756	0.155948	0.115923	0.0405832	0.120962	0.064284	0.0643326	0.0249191	0.0926472	0.0446016
1990	4	1990-10-01	0.277027	0.12582	0.206816	0.134474	0.105438	0.0354066	0.0977967	0.0507812	0.0536205	0.02104	0.0757086	0.0359106
1991	1	1991-01-01	0.283456	0.124221	0.196822	0.131275	0.0948747	0.0282095	0.0882487	0.0444584	0.0510375	0.0207142	0.0696431	0.0325863
1991	2	1991-04-01	0.274567	0.119851	0.210307	0.13547	0.101629	0.0333441	0.0987821	0.0518191	0.0606884	0.0280784	0.0797352	0.0399487
1991	3	1991-07-01	0.278276	0.12518	0.213267	0.138935	0.0986966	0.0403967	0.0874198	0.0469637	0.0454629	0.0164939	0.0664414	0.0317288
1991	4	1991-10-01	0.279002	0.133294	0.196753	0.136103	0.0956955	0.0371013	0.0821655	0.0523176	0.0375604	0.0140772	0.0598629	0.0331974
1992	1	1992-01-01	0.299502	0.140549	0.243792	0.256837	0.114779	0.0491441	0.10036	0.0544825	0.0591585	0.0251722	0.0797594	0.0398273
1992	2	1992-04-01	0.297894	0.139123	0.254316	0.237786	0.0996865	0.0338321	0.107091	0.0609736	0.0614436	0.0256477	0.0842675	0.0433106
1992	3	1992-07-01	0.307751	0.148695	0.239964	0.247566	0.110572	0.0461166	0.0931004	0.0523354	0.0542828	0.0223858	0.0736916	0.0373606
1992	4	1992-10-01	0.302228	0.147295	0.235715	0.227482	0.0934009	0.0308306	0.0983142	0.0536869	0.0524646	0.0230934	0.0753894	0.0383902
1993	1	1993-01-01	0.303168	0.159798	0.244015	0.263175	0.117267	0.0531299	0.0754041	0.0469518	0.0527948	0.0236715	0.0640994	0.0353117
1993	2	1993-04-01	0.306361	0.160493	0.241063	0.279102	0.096845	0.0352153	0.0710847	0.0477761	0.044411	0.0222905	0.0577479	0.0350333
1993	3	1993-07-01	0.303941	0.161184	0.236787	0.281152	0.101105	0.0462883	0.0821782	0.0590638	0.0496814	0.028074	0.0659298	0.0435689
1993	4	1993-10-01	0.297893	0.16337	0.225868	0.285544	0.0920889	0.0358082	0.0802359	0.0551148	0.0471444	0.0285095	0.0636901	0.0418121
1994	1	1994-01-01	0.289374	0.157668	0.243101	0.295978	0.090985	0.038048	0.0735112	0.0582357	0.0557413	0.0310084	0.0646263	0.044622
1994	2	1994-04-01	0.291873	0.155259	0.237913	0.286028	0.102354	0.0488862	0.101729	0.0814861	0.052971	0.0299831	0.0773498	0.0557346
1994	3	1994-07-01	0.287326	0.148436	0.239826	0.286008	0.106739	0.0487045	0.0971661	0.0714293	0.0548273	0.0313147	0.0759967	0.051372
1994	4	1994-10-01	0.270655	0.147572	0.223819	0.257821	0.0924678	0.0537521	0.0866769	0.0689616	0.0530778	0.031761	0.0698774	0.0503613
1995	1	1995-01-01	0.292385	0.165307	0.244059	0.303286	0.0814562	0.033008	0.0935136	0.0715408	0.0641994	0.0380591	0.0788565	0.0548
1995	2	1995-04-01	0.295095	0.176015	0.238913	0.309933	0.081691	0.0320917	0.0978986	0.0825243	0.0615276	0.0391542	0.0797131	0.0608392
1995	3	1995-07-01	0.289151	0.180414	0.230745	0.312328	0.092397	0.0515424	0.090188	0.0938018	0.0462152	0.0290547	0.0682016	0.0614282
1995	4	1995-10-01	0.277622	0.180997	0.216192	0.270966	0.0874022	0.0603656	0.0978031	0.102658	0.0561321	0.0382148	0.0769676	0.0704363
1996	1	1996-01-01	0.289217	0.196708	0.169095	0.132378	0.08157	0.0603941	0.0761208	0.0573785	0.0405495	0.0302294	0.0583352	0.043804
1996	2	1996-04-01	0.293766	0.21025	0.159231	0.142461	0.084158	0.0481402	0.0722947	0.0558983	0.0384378	0.030714	0.0553662	0.0433062
1996	3	1996-07-01	0.267303	0.189726	0.160281	0.145904	0.0706381	0.0382059	0.0868658	0.0798225	0.0381531	0.0370402	0.0625095	0.0584314
1996	4	1996-10-01	0.25613	0.192297	0.148506	0.128795	0.0728389	0.0438861	0.0768127	0.0720479	0.0331358	0.0346841	0.0549742	0.053366
1997	1	1997-01-01	0.249798	0.19141	0.156142	0.143128	0.0723875	0.0516877	0.0796608	0.077558	0.0336737	0.0326045	0.0566673	0.0550813
1997	2	1997-04-01	0.260772	0.244695	0.150564	0.161901	0.0740297	0.0460399	0.0754599	0.0812452	0.0345403	0.0349099	0.0550001	0.0580776
1997	3	1997-07-01	0.267821	0.278445	0.160662	0.166843	0.07513	0.0640305	0.0686992	0.0889535	0.0394338	0.0545096	0.0540665	0.0717315
1997	4	1997-10-01	0.247055	0.225659	0.141227	0.134561	0.0694136	0.0506635	0.0629577	0.0716365	0.0320752	0.0393971	0.0475164	0.0555168
1998	1	1998-01-01	0.236341	0.211067	0.15212	0.155834	0.0710512	0.0477004	0.0736103	0.0787342	0.0352983	0.0370021	0.0544543	0.0578681
1998	2	1998-04-01	0.238801	0.206012	0.150115	0.136281	0.0793583	0.0505381	0.0691921	0.0763397	0.0337352	0.0321209	0.0514636	0.0542303
1998	3	1998-07-01	0.271073	0.234551	0.181218	0.184946	0.0910252	0.0769932	0.0890579	0.13086	0.0474658	0.058257	0.0682619	0.0945587
1998	4	1998-10-01	0.297239	0.256604	0.194281	0.223187	0.100504	0.0944948	0.0930514	0.120476	0.0452846	0.0556936	0.069168	0.088085
1999	1	1999-01-01	0.293808	0.247131	0.194953	0.195743	0.10094	0.0583003	0.106507	0.127793	0.0548691	0.0651687	0.0806879	0.096481
1999	2	1999-04-01	0.281609	0.226343	0.191709	0.183953	0.109748	0.102379	0.104239	0.127193	0.0491678	0.057498	0.0767032	0.0923453
1999	3	1999-07-01	0.284542	0.233707	0.181742	0.1798	0.0970144	0.0744286	0.0813602	0.0744553	0.0467804	0.0558649	0.0640703	0.0651601
1999	4	1999-10-01	0.252724	0.214533	0.172553	0.166944	0.0883031	0.0553582	0.081037	0.0754107	0.0412163	0.0477566	0.0611267	0.0615837
2000	1	2000-01-01	0.256246	0.230594	0.164822	0.147776	0.0845521	0.0705871	0.0934842	0.0893964	0.0439445	0.0526455	0.0687144	0.071021
2000	2	2000-04-01	0.261703	0.219961	0.174908	0.176331	0.0786047	0.0510498	0.0778916	0.0711412	0.040257	0.0474408	0.0590743	0.059291
2000	3	2000-07-01	0.276199	0.237872	0.160704	0.146605	0.0888956	0.0581556	0.0778004	0.0729024	0.0436839	0.055299	0.0607421	0.0641007
2000	4	2000-10-01	0.266556	0.224604	0.173487	0.165031	0.0827612	0.0583864	0.0796106	0.0714135	0.0413871	0.0500306	0.0604988	0.0607221
2001	1	2001-01-01	0.276023	0.245431	0.169623	0.150146	0.0816717	0.0579992	0.0849068	0.0829446	0.0413255	0.0499831	0.0631161	0.0664638
2001	2	2001-04-01	0.265467	0.227221	0.164184	0.151229	0.0964894	0.0697959	0.0912007	0.0912178	0.0400667	0.0457468	0.0656337	0.0684823
2001	3	2001-07-01	0.26042	0.217805	0.160696	0.147284	0.084639	0.0692218	0.094735	0.0968832	0.0354021	0.040674	0.0650686	0.0687786
2001	4	2001-10-01	0.258462	0.222213	0.160886	0.142539	0.0790873	0.0518779	0.0702416	0.0763195	0.0397395	0.0475182	0.0549906	0.0619188
2002	1	2002-01-01	0.269618	0.232018	0.161036	0.147539	0.0956006	0.0970901	0.0706065	0.0716287	0.0404117	0.0432422	0.0555091	0.0574355
2002	2	2002-04-01	0.284649	0.245946	0.16077	0.143046	0.0904147	0.0732929	0.073384	0.0744054	0.0419828	0.0481385	0.0576834	0.061272
2002	3	2002-07-01	0.263351	0.226049	0.168414	0.160831	0.087073	0.0595898	0.0678254	0.0600398	0.0378337	0.0429247	0.0528295	0.0514822
2002	4	2002-10-01	0.271201	0.22801	0.159497	0.132811	0.0744012	0.0435896	0.0643656	0.0614035	0.0286571	0.0175537	0.0465114	0.0394786
2003	1	2003-01-01	0.248503	0.210794	0.154507	0.139777	0.0810232	0.0570577	0.0696029	0.0673944	0.0322384	0.0284876	0.0509206	0.047941
2003	2	2003-04-01	0.241414	0.208537	0.157386	0.138848	0.0709298	0.044267	0.0668762	0.0827898	0.0287158	0.0227039	0.047796	0.0527468
2003	3	2003-07-01	0.217013	0.196766	0.15825	0.15876	0.0629641	0.0347669	0.0638301	0.0729304	0.0229886	0.0170943	0.0434094	0.0450124
2003	4	2003-10-01	0.206216	0.189592	0.132708	0.143921	0.0542428	0.0300411	0.0481224	0.0517055	0.0210192	0.0162458	0.0345708	0.0339756
2004	1	2004-01-01	0.204	0.172178	0.129777	0.136959	0.0565187	0.0296432	0.0488912	0.0580573	0.0164957	0.00932427	0.0326934	0.0336908
2004	2	2004-04-01	0.200039	0.174698	0.140452	0.143434	0.0585798	0.0289669	0.0534328	0.0628467	0.0199176	0.0101111	0.0366752	0.0364789
2004	3	2004-07-01	0.210942	0.190201	0.14863	0.157609	0.0595344	0.0425037	0.058672	0.0698245	0.0225249	0.0192147	0.0405985	0.0445196
2004	4	2004-10-01	0.222987	0.185319	0.147188	0.148471	0.0565775	0.0253458	0.0565674	0.0657385	0.0215798	0.0127715	0.0390736	0.039255
2005	1	2005-01-01	0.215168	0.192628	0.163072	0.166879	0.066613	0.0428758	0.0587474	0.084051	0.0262539	0.0160735	0.0425007	0.0500622
2005	2	2005-04-01	0.222406	0.211463	0.156266	0.160704	0.0682799	0.0462369	0.0635102	0.0801006	0.024294	0.0144324	0.0439021	0.0472665
2005	3	2005-07-01	0.211167	0.198917	0.157031	0.167574	0.0683526	0.0405805	0.0597713	0.0750741	0.0252197	0.0163633	0.0424955	0.0457187
2005	4	2005-10-01	0.218406	0.209366	0.144987	0.15627	0.0717337	0.0669991	0.0491815	0.0613164	0.0172063	0.0108741	0.0331939	0.0360953
2006	1	2006-01-01	0.216858	0.208011	0.142508	0.161771	0.0613506	0.0379517	0.0512894	0.0653067	0.0218795	0.0162168	0.0365845	0.0407617
2006	2	2006-04-01	0.224763	0.21184	0.136511	0.155332	0.072621	0.047854	0.046788	0.0503087	0.0227266	0.0167709	0.0347573	0.0335398
2006	3	2006-07-01	0.214116	0.195681	0.142237	0.158863	0.0659879	0.042516	0.0499462	0.0567419	0.0220222	0.0182552	0.0359842	0.0374986
2006	4	2006-10-01	0.220002	0.192104	0.144295	0.161432	0.0718075	0.0655735	0.050562	0.0583456	0.0210789	0.0150816	0.0358205	0.0367136
2007	1	2007-01-01	0.214034	0.190758	0.154449	0.178973	0.076675	0.0547593	0.0584472	0.0747196	0.020854	0.0153762	0.0396506	0.0450479
2007	2	2007-04-01	0.217233	0.19607	0.159079	0.173071	0.0714332	0.0436393	0.0588748	0.0696747	0.021517	0.0170601	0.0401959	0.0433674
2007	3	2007-07-01	0.238217	0.215081	0.166566	0.17526	0.0721932	0.056796	0.0595194	0.0727412	0.0236233	0.0177418	0.0415713	0.0452415
2007	4	2007-10-01	0.240964	0.210014	0.165498	0.174031	0.0778693	0.0545125	0.0712229	0.0905494	0.0238319	0.0208838	0.0475274	0.0557166
2008	1	2008-01-01	0.214059	0.191329	0.170037	0.177737	0.0793949	0.0561379	0.067628	0.0870042	0.0252237	0.0222392	0.0464258	0.0546217
2008	2	2008-04-01	0.241191	0.21661	0.161787	0.168493	0.0741848	0.0514047	0.0540076	0.0608677	0.0220572	0.0188701	0.0380324	0.0398689
2008	3	2008-07-01	0.221913	0.188511	0.159006	0.172438	0.0761065	0.0593572	0.0626529	0.0723862	0.0200409	0.015588	0.0413469	0.0439871
2008	4	2008-10-01	0.220661	0.189229	0.165732	0.168763	0.0793149	0.0687675	0.0578065	0.0667275	0.0187814	0.0124045	0.038294	0.039566
2009	1	2009-01-01	0.205769	0.16989	0.170794	0.187312	0.0710942	0.0489536	0.0556154	0.0699801	0.0200375	0.0155634	0.0378264	0.0427717
2009	2	2009-04-01	0.225163	0.183964	0.158249	0.159466	0.0745814	0.0461113	0.0577688	0.064848	0.0218947	0.0131057	0.0398318	0.0389768
2009	3	2009-07-01	0.225376	0.199388	0.163375	0.155581	0.0763095	0.0621683	0.0499621	0.052679	0.0198213	0.0107959	0.0348917	0.0317375
2009	4	2009-10-01	0.227475	0.197704	0.160336	0.163493	0.0771498	0.0602824	0.0575738	0.0628622	0.0143726	0.00750738	0.0359732	0.0351848
2010	1	2010-01-01	0.221253	0.182213	0.147017	0.148631	0.0758503	0.0488926	0.0544204	0.0632249	0.0168973	0.010126	0.0356588	0.0366755
2010	2	2010-04-01	0.217223	0.180054	0.146502	0.170276	0.0726119	0.0491158	0.0540412	0.0630463	0.0139728	0.00768768	0.034007	0.035367
2010	3	2010-07-01	0.222699	0.171341	0.151909	0.16661	0.0718632	0.0433745	0.0429905	0.0416494	0.014608	0.00947836	0.0287993	0.0255639
2010	4	2010-10-01	0.218978	0.181351	0.148545	0.170819	0.0636479	0.0423543	0.042874	0.0407367	0.0152862	0.0073521	0.0290801	0.0240444
2011	1	2011-01-01	0.195229	0.166218	0.165956	0.208093	0.0650875	0.0425145	0.0460653	0.0539214	0.0117673	0.0051706	0.0289163	0.029546
2011	2	2011-04-01	0.211996	0.181577	0.137474	0.151001	0.0700576	0.049483	0.0541811	0.0635031	0.0132458	0.00688109	0.0337135	0.0351921
2011	3	2011-07-01	0.224626	0.199131	0.148822	0.173844	0.0783783	0.0745878	0.0478818	0.0538227	0.0106517	0.00496691	0.0292667	0.0293948
2011	4	2011-10-01	0.199596	0.171668	0.150189	0.171085	0.0675445	0.046029	0.0498996	0.0628994	0.0124625	0.0080063	0.0311811	0.0354529
2012	1	2012-01-01	0.232889	0.210405	0.154238	0.170741	0.0687745	0.0481041	0.061289	0.0820795	0.00997902	0.00369959	0.035634	0.0428895
2012	2	2012-04-01	0.207644	0.166158	0.139883	0.150181	0.0726529	0.0585933	0.0571659	0.0674201	0.0122667	0.00470069	0.0347163	0.0360604
2012	3	2012-07-01	0.223993	0.189885	0.145603	0.168802	0.0705653	0.0472409	0.0479966	0.0612154	0.0107029	0.00366968	0.0293497	0.0324425
2012	4	2012-10-01	0.233179	0.206294	0.151057	0.17188	0.0690375	0.0440005	0.0521364	0.0682693	0.0130561	0.00472217	0.0325962	0.0364957
