# Supplementary material for: Data article “Explaining the cyclical volatility of consumer debt risk using a heterogeneous agents model: The case of Chile”
Source: Data Brief. 2019 May 30;25:103915. doi: 10.1016/j.dib.2019.103915 (PMC6557751; doi:10.1016/j.dib.2019.103915)
Supplement: Multimedia component 3 [file mmc3.zip › Main_data_for_figures/Data8.xls]

## Sheet: Sheet1
year	quarter	def_sim_75_dc	def2_sim_75_dc	date_quarter	def_sim_25i_c_cp	def2_sim_25i_c_cp	def_sim_6q_m	def2_sim_6q_m	def_sim_baseline	def2_sim_baseline
1990	1	0.116433	0.0274405	1990-01-01	0.0728009	0.0175152	0.0772377	0.0180825	0.0721026	0.0172263
1990	2	0.119992	0.027026	1990-04-01	0.0783265	0.0183475	0.0799628	0.0187658	0.0776283	0.0182977
1990	3	0.120304	0.027981	1990-07-01	0.0727964	0.0174377	0.0782473	0.0193172	0.0720982	0.0173879
1990	4	0.107283	0.0251305	1990-10-01	0.0688674	0.0168787	0.0688706	0.0169306	0.0681691	0.0168289
1991	1	0.102181	0.0257036	1991-01-01	0.0626504	0.0143883	0.0686441	0.0160075	0.0619521	0.0143385
1991	2	0.0993581	0.0230562	1991-04-01	0.0655618	0.0140761	0.066944	0.0154151	0.0648636	0.0140263
1991	3	0.101993	0.0238259	1991-07-01	0.0651403	0.0144888	0.0651436	0.0147187	0.0644421	0.014439
1991	4	0.0995574	0.0241805	1991-10-01	0.0627688	0.0141276	0.0627721	0.0141795	0.0620706	0.0140778
1992	1	0.112991	0.0288412	1992-01-01	0.0731297	0.0162455	0.0731329	0.0158694	0.0724314	0.0157677
1992	2	0.115022	0.0292095	1992-04-01	0.0724562	0.0169598	0.0736055	0.0172397	0.071758	0.0167555
1992	3	0.115953	0.0301259	1992-07-01	0.0730107	0.0174743	0.0758368	0.018148	0.0723125	0.0174245
1992	4	0.116342	0.0305128	1992-10-01	0.0702841	0.0172618	0.0755502	0.0184094	0.0695859	0.017212
1993	1	0.111915	0.0302632	1993-01-01	0.070902	0.020032	0.0731097	0.0200838	0.0702037	0.0199822
1993	2	0.114216	0.0338797	1993-04-01	0.0677775	0.0195868	0.0732807	0.0223387	0.0670792	0.018729
1993	3	0.113194	0.034769	1993-07-01	0.0681679	0.021187	0.0738714	0.0218709	0.0674697	0.0206581
1993	4	0.113334	0.0365019	1993-10-01	0.0661372	0.0215034	0.0736129	0.0240776	0.065439	0.0208514
1994	1	0.117277	0.042065	1994-01-01	0.075857	0.0276204	0.0766044	0.0276723	0.0751588	0.0275706
1994	2	0.119531	0.0463384	1994-04-01	0.0756838	0.0274859	0.0756871	0.0275378	0.0749856	0.0274361
1994	3	0.118032	0.042052	1994-07-01	0.0760837	0.0249096	0.076087	0.0249615	0.0753855	0.0248598
1994	4	0.121057	0.0455994	1994-10-01	0.0739035	0.0263734	0.0739068	0.0264253	0.0732052	0.0263236
1995	1	0.117982	0.0383211	1995-01-01	0.0731327	0.0257909	0.0764082	0.0279198	0.0724345	0.0257411
1995	2	0.126955	0.0477958	1995-04-01	0.0788252	0.031002	0.0846722	0.0332109	0.078127	0.0309522
1995	3	0.128337	0.0474619	1995-07-01	0.0744863	0.0310139	0.0815975	0.0316855	0.0737881	0.0305326
1995	4	0.1278	0.0470369	1995-10-01	0.0721862	0.0338307	0.0798492	0.0347471	0.071488	0.0321167
1996	1	0.123308	0.0504174	1996-01-01	0.0717605	0.0391175	0.0778125	0.0367337	0.0691334	0.0332499
1996	2	0.130689	0.0611263	1996-04-01	0.0713347	0.04052	0.0809475	0.0458668	0.0706365	0.0374852
1996	3	0.127283	0.0626406	1996-07-01	0.0726058	0.0439901	0.0796257	0.0455283	0.0719076	0.0421723
1996	4	0.127958	0.0639966	1996-10-01	0.0743354	0.0555068	0.0853499	0.0583689	0.0726198	0.0515694
1997	1	0.131374	0.0763288	1997-01-01	0.0861872	0.101576	0.0851323	0.0614743	0.0767505	0.0608209
1997	2	0.134371	0.0835011	1997-04-01	0.0900987	0.122128	0.0826118	0.0589434	0.0739728	0.0576693
1997	3	0.135846	0.090513	1997-07-01	0.0939533	0.139065	0.0869753	0.0729174	0.0752462	0.0645489
1997	4	0.134237	0.0957465	1997-10-01	0.0870628	0.119062	0.0791262	0.0655935	0.0731727	0.0654919
1998	1	0.139215	0.087137	1998-01-01	0.0875181	0.0977398	0.0842471	0.0636159	0.0764512	0.0635142
1998	2	0.145656	0.0900824	1998-04-01	0.0854643	0.0728911	0.0956018	0.0655482	0.0828906	0.061063
1998	3	0.153549	0.0920947	1998-07-01	0.0930812	0.0722005	0.101771	0.0692839	0.0894904	0.0630968
1998	4	0.160164	0.0837151	1998-10-01	0.0990615	0.0661028	0.105518	0.0661547	0.0983633	0.066053
1999	1	0.162234	0.079708	1999-01-01	0.101917	0.070499	0.107947	0.0667671	0.0986343	0.0619949
1999	2	0.167987	0.0894138	1999-04-01	0.103452	0.0700558	0.110186	0.0701076	0.0994035	0.070006
1999	3	0.156537	0.0883351	1999-07-01	0.0969241	0.0687323	0.105832	0.0689541	0.0962259	0.0686825
1999	4	0.149964	0.085491	1999-10-01	0.0893518	0.0660418	0.0999672	0.0645588	0.0886535	0.0631124
2000	1	0.145795	0.0868116	2000-01-01	0.0900356	0.0669206	0.0951128	0.0669725	0.0893374	0.0668708
2000	2	0.143072	0.0831902	2000-04-01	0.0897127	0.0668068	0.0932922	0.0668587	0.0890145	0.066757
2000	3	0.146498	0.0836526	2000-07-01	0.0892406	0.0654168	0.0951959	0.0654687	0.0885424	0.065367
2000	4	0.144452	0.0839123	2000-10-01	0.0900851	0.0636868	0.0920672	0.0637387	0.0893868	0.063637
2001	1	0.143864	0.0794096	2001-01-01	0.0880201	0.0635376	0.0961174	0.0637579	0.0873219	0.0612564
2001	2	0.141707	0.0804367	2001-04-01	0.0882865	0.0672354	0.0981972	0.0672873	0.0875883	0.0671856
2001	3	0.138507	0.0786649	2001-07-01	0.0874553	0.0683748	0.0935571	0.0684267	0.086757	0.068325
2001	4	0.134861	0.076792	2001-10-01	0.0826996	0.0637586	0.0857835	0.0638104	0.0820013	0.0637088
2002	1	0.137042	0.0773627	2002-01-01	0.0850247	0.0654384	0.0858297	0.0654903	0.0843264	0.0653886
2002	2	0.137078	0.0769113	2002-04-01	0.0811485	0.0625756	0.0905853	0.0626274	0.0804502	0.0625258
2002	3	0.138187	0.0785714	2002-07-01	0.0803351	0.0638294	0.0900215	0.0638813	0.0796369	0.0637796
2002	4	0.128956	0.0702713	2002-10-01	0.0746005	0.0582267	0.0798751	0.0558232	0.0733604	0.0557216
2003	1	0.124168	0.0732248	2003-01-01	0.0682298	0.0480051	0.0767491	0.0549396	0.0675316	0.047667
2003	2	0.119961	0.0773415	2003-04-01	0.0616826	0.0441786	0.0688606	0.0442305	0.0609537	0.0441288
2003	3	0.111947	0.0742917	2003-07-01	0.0574704	0.0447752	0.0651294	0.0448271	0.0565262	0.0447254
2003	4	0.103401	0.0701639	2003-10-01	0.0531511	0.0474225	0.0613359	0.0518252	0.0519835	0.046038
2004	1	0.109188	0.0770692	2004-01-01	0.0547802	0.0482855	0.0611874	0.0499493	0.0520334	0.0449449
2004	2	0.112865	0.0799675	2004-04-01	0.0570762	0.0503826	0.0639825	0.0502413	0.0528367	0.0458761
2004	3	0.113949	0.0769219	2004-07-01	0.0573644	0.0460156	0.0650202	0.0492629	0.0542383	0.0457799
2004	4	0.115832	0.080727	2004-10-01	0.0574848	0.0457759	0.0641326	0.0458265	0.0532009	0.0437096
2005	1	0.112342	0.0734922	2005-01-01	0.0573644	0.0466484	0.0658344	0.0481552	0.0563479	0.0465986
2005	2	0.117043	0.0851572	2005-04-01	0.0575206	0.0466653	0.066661	0.0512034	0.0544349	0.0461391
2005	3	0.114673	0.0785125	2005-07-01	0.0558729	0.0498576	0.0654247	0.0533518	0.053061	0.0409665
2005	4	0.112271	0.0832488	2005-10-01	0.0539826	0.0463899	0.0636321	0.0528356	0.05293	0.0436077
2006	1	0.118177	0.0912417	2006-01-01	0.0572215	0.0508842	0.0657676	0.0555669	0.0539057	0.0461545
2006	2	0.118546	0.0879695	2006-04-01	0.0572119	0.0492499	0.0654487	0.0572456	0.0526145	0.0426
2006	3	0.115819	0.0838971	2006-07-01	0.0565574	0.0499651	0.0668189	0.059062	0.0497825	0.0411768
2006	4	0.115417	0.0806696	2006-10-01	0.0607162	0.0583446	0.0683728	0.0567963	0.0537007	0.0442758
2007	1	0.123243	0.0905468	2007-01-01	0.0639934	0.0589345	0.0714461	0.0591871	0.0615068	0.0575996
2007	2	0.126495	0.0847164	2007-04-01	0.0708941	0.0643765	0.0755679	0.0644284	0.0671022	0.0643267
2007	3	0.129527	0.0818338	2007-07-01	0.0711839	0.0605284	0.0781985	0.0613495	0.0679806	0.0604786
2007	4	0.125584	0.0775241	2007-10-01	0.0717123	0.0611931	0.0804908	0.0645953	0.0705381	0.0611433
2008	1	0.127335	0.0834406	2008-01-01	0.071684	0.0638932	0.0780724	0.0623798	0.0696288	0.0606555
2008	2	0.128832	0.0860889	2008-04-01	0.070185	0.0599447	0.0798313	0.0644655	0.066279	0.0590058
2008	3	0.119876	0.0788628	2008-07-01	0.0613649	0.0490585	0.0711953	0.0559642	0.0585066	0.0466837
2008	4	0.116069	0.0755982	2008-10-01	0.0589008	0.0440478	0.0684707	0.0511634	0.0576033	0.043998
2009	1	0.11676	0.0733498	2009-01-01	0.0577635	0.0448388	0.0653324	0.0490238	0.0559643	0.044789
2009	2	0.118235	0.0761651	2009-04-01	0.0611627	0.0476979	0.0706525	0.0553427	0.0555599	0.0430089
2009	3	0.112941	0.0666173	2009-07-01	0.0581015	0.0470196	0.0656329	0.0519077	0.0574033	0.0469698
2009	4	0.118777	0.076158	2009-10-01	0.0588695	0.0491751	0.0662651	0.0493753	0.0581712	0.0491253
2010	1	0.121171	0.0731416	2010-01-01	0.0617394	0.0500862	0.070276	0.0520485	0.0567456	0.0439484
2010	2	0.111334	0.0701982	2010-04-01	0.0548516	0.0471015	0.0638557	0.0528252	0.0541534	0.0470517
2010	3	0.110798	0.0712709	2010-07-01	0.0549483	0.0449474	0.0629048	0.0495448	0.0505098	0.0400499
2010	4	0.109262	0.0764327	2010-10-01	0.0518184	0.0405467	0.0571697	0.0416463	0.0469355	0.0358464
2011	1	0.109974	0.0772446	2011-01-01	0.0512489	0.0417419	0.0593716	0.0471513	0.0468365	0.0362159
2011	2	0.110978	0.0752283	2011-04-01	0.0518498	0.043896	0.059898	0.0470103	0.0468387	0.0355007
2011	3	0.108731	0.0691532	2011-07-01	0.0535066	0.044684	0.0615806	0.0513357	0.0478249	0.036196
2011	4	0.104441	0.074047	2011-10-01	0.048131	0.0368577	0.0547955	0.0401467	0.0447204	0.0341116
2012	1	0.10892	0.0686137	2012-01-01	0.053842	0.0432714	0.0584476	0.0421043	0.048588	0.0366073
2012	2	0.106103	0.0646408	2012-04-01	0.0509874	0.0389869	0.0591222	0.0416544	0.0502892	0.0389371
2012	3	0.104158	0.0670457	2012-07-01	0.049306	0.0380521	0.0550283	0.0397282	0.0460324	0.0313495
2012	4	0.103526	0.0653325	2012-10-01	0.0488158	0.0354008	0.0557209	0.0428113	0.0481176	0.035351
