# Supplementary material for: Data article “Explaining the cyclical volatility of consumer debt risk using a heterogeneous agents model: The case of Chile”
Source: Data Brief. 2019 May 30;25:103915. doi: 10.1016/j.dib.2019.103915 (PMC6557751; doi:10.1016/j.dib.2019.103915)
Supplement: Multimedia component 3 [file mmc3.zip › Main_data_for_figures/Data9.xls]

## Sheet: Sheet1
year	quarter	def_sim_75_dc	def2_sim_75_dc	date_quarter	def_sim_25i_c_cp	def2_sim_25i_c_cp	def_sim_6q_m	def2_sim_6q_m	def_sim_baseline	def2_sim_baseline
1990	1	0.201413	0.0823296	1990-01-01	0.142214	0.0554402	0.142031	0.0555716	0.141792	0.0553713
1990	2	0.208617	0.0806864	1990-04-01	0.142839	0.0550271	0.146976	0.0551826	0.142417	0.0549581
1990	3	0.195154	0.0747444	1990-07-01	0.139955	0.0523674	0.149381	0.0562833	0.139533	0.0522984
1990	4	0.177852	0.0676147	1990-10-01	0.120493	0.0440165	0.127923	0.0476747	0.12007	0.0439476
1991	1	0.169278	0.0646637	1991-01-01	0.114749	0.0424015	0.119544	0.0438177	0.114326	0.0411789
1991	2	0.175252	0.0676756	1991-04-01	0.122564	0.046764	0.124876	0.0470519	0.122141	0.046695
1991	3	0.167735	0.0642435	1991-07-01	0.115142	0.0429774	0.121372	0.0449075	0.11472	0.0429085
1991	4	0.158258	0.0611989	1991-10-01	0.108402	0.0431503	0.114143	0.0440955	0.107979	0.0430814
1992	1	0.189878	0.0837531	1992-01-01	0.132918	0.0655825	0.132655	0.0657139	0.132495	0.0655136
1992	2	0.193461	0.0856652	1992-04-01	0.133989	0.0625547	0.137026	0.062686	0.133567	0.0624857
1992	3	0.187938	0.0817291	1992-07-01	0.129095	0.0632791	0.132703	0.0634105	0.128673	0.0632102
1992	4	0.184043	0.0824191	1992-10-01	0.128886	0.0639631	0.129279	0.0603435	0.124927	0.0584305
1993	1	0.183696	0.08872	1993-01-01	0.125614	0.0662914	0.125512	0.0664228	0.125192	0.0662225
1993	2	0.181593	0.0891091	1993-04-01	0.118585	0.0665698	0.125014	0.0653089	0.117614	0.0651086
1993	3	0.183005	0.091853	1993-07-01	0.122207	0.0722863	0.128648	0.0724177	0.121784	0.0722174
1993	4	0.171338	0.0867976	1993-10-01	0.117004	0.0712199	0.118958	0.0713513	0.116581	0.071151
1994	1	0.180669	0.0939839	1994-01-01	0.119759	0.0751206	0.129553	0.0758785	0.119337	0.0750517
1994	2	0.176795	0.0939082	1994-04-01	0.127094	0.0802786	0.126832	0.08041	0.126672	0.0802097
1994	3	0.179557	0.0935465	1994-07-01	0.127199	0.0781038	0.126936	0.0782352	0.126776	0.0780349
1994	4	0.171158	0.088636	1994-10-01	0.117151	0.0749855	0.122829	0.0751168	0.116728	0.0749165
1995	1	0.17575	0.088436	1995-01-01	0.125569	0.080242	0.126268	0.0803733	0.125146	0.080173
1995	2	0.18185	0.0967619	1995-04-01	0.125282	0.0852432	0.12907	0.0853746	0.12486	0.0851743
1995	3	0.178852	0.0989024	1995-07-01	0.118607	0.0883513	0.125167	0.0884827	0.118184	0.0882824
1995	4	0.173686	0.106658	1995-10-01	0.119162	0.0912891	0.121745	0.0914205	0.118739	0.0912202
1996	1	0.16056	0.0972349	1996-01-01	0.10115	0.060937	0.11257	0.0749646	0.100728	0.0587139
1996	2	0.161203	0.09911	1996-04-01	0.100075	0.0709104	0.112724	0.0759385	0.0985067	0.0585785
1996	3	0.164725	0.113823	1996-07-01	0.0974203	0.0688719	0.10827	0.0714549	0.0969977	0.0640547
1996	4	0.166131	0.126838	1996-10-01	0.0909452	0.0620931	0.100512	0.0652077	0.0905226	0.0612027
1997	1	0.167099	0.156811	1997-01-01	0.104139	0.108665	0.0978821	0.0697218	0.091858	0.0657729
1997	2	0.172891	0.160756	1997-04-01	0.127439	0.174246	0.101602	0.0767404	0.0915344	0.073885
1997	3	0.177763	0.182787	1997-07-01	0.136277	0.194861	0.10211	0.0890166	0.0938569	0.0888163
1997	4	0.17023	0.189062	1997-10-01	0.117733	0.164397	0.0940768	0.0831051	0.0842647	0.0691658
1998	1	0.167777	0.156802	1998-01-01	0.107108	0.139471	0.0946534	0.0729998	0.0887185	0.0708028
1998	2	0.178405	0.169826	1998-04-01	0.0956594	0.0994052	0.1064	0.0896606	0.0886601	0.0646586
1998	3	0.185999	0.156977	1998-07-01	0.108474	0.103387	0.121559	0.107935	0.108052	0.0996266
1998	4	0.191686	0.154331	1998-10-01	0.11865	0.107911	0.131082	0.109395	0.114572	0.106876
1999	1	0.196625	0.158721	1999-01-01	0.121212	0.104169	0.134337	0.114021	0.12079	0.10093
1999	2	0.200076	0.16433	1999-04-01	0.122302	0.1087	0.134803	0.11301	0.118466	0.10083
1999	3	0.195566	0.169664	1999-07-01	0.111603	0.0994295	0.125076	0.104751	0.108432	0.0832407
1999	4	0.184299	0.165968	1999-10-01	0.101286	0.0768391	0.11543	0.0968935	0.100863	0.0767702
2000	1	0.18313	0.154899	2000-01-01	0.103255	0.0816278	0.115649	0.10328	0.102833	0.0815589
2000	2	0.184856	0.160527	2000-04-01	0.099436	0.0751403	0.116625	0.103013	0.0990134	0.0750714
2000	3	0.19008	0.166603	2000-07-01	0.101388	0.0766956	0.119167	0.104294	0.100965	0.0766266
2000	4	0.178773	0.164805	2000-10-01	0.10128	0.0750696	0.109462	0.0859092	0.100857	0.0750006
2001	1	0.175944	0.150845	2001-01-01	0.102746	0.0777554	0.114438	0.0943444	0.102323	0.0776864
2001	2	0.18058	0.157378	2001-04-01	0.104964	0.0800735	0.112107	0.0893913	0.104542	0.0800045
2001	3	0.182254	0.166038	2001-07-01	0.101083	0.078389	0.110452	0.093722	0.100661	0.0783201
2001	4	0.176614	0.163517	2001-10-01	0.0953919	0.0725419	0.105588	0.0909489	0.0949692	0.072473
2002	1	0.176624	0.169877	2002-01-01	0.100115	0.0797815	0.110433	0.0932746	0.0996921	0.0797126
2002	2	0.179544	0.162488	2002-04-01	0.101658	0.0774575	0.10971	0.0877635	0.101236	0.0773885
2002	3	0.176944	0.157468	2002-07-01	0.0978463	0.0717568	0.106457	0.0782579	0.0974237	0.0716879
2002	4	0.165261	0.138271	2002-10-01	0.0910585	0.0614472	0.0998038	0.0684332	0.0906359	0.0567171
2003	1	0.161244	0.139297	2003-01-01	0.0918426	0.0654819	0.0972245	0.0682853	0.09142	0.065413
2003	2	0.151123	0.134044	2003-04-01	0.0880166	0.0644068	0.0883377	0.0645381	0.087594	0.0643378
2003	3	0.146108	0.13301	2003-07-01	0.0820295	0.0625018	0.086541	0.0626332	0.0816069	0.0624329
2003	4	0.132871	0.123756	2003-10-01	0.0707316	0.0542686	0.0800912	0.0620306	0.070309	0.0541997
2004	1	0.133861	0.123816	2004-01-01	0.0692458	0.0501475	0.0771597	0.0554429	0.0688232	0.0497951
2004	2	0.14606	0.140928	2004-04-01	0.0739295	0.0562544	0.0817833	0.0578708	0.0728768	0.0525113
2004	3	0.148997	0.147338	2004-07-01	0.0790038	0.0629113	0.0874819	0.0630427	0.0776208	0.0628424
2004	4	0.147052	0.142803	2004-10-01	0.0777018	0.055779	0.0833508	0.0571308	0.0772792	0.0546115
2005	1	0.156649	0.15656	2005-01-01	0.0836965	0.0666711	0.0893873	0.0668025	0.0832739	0.0666022
2005	2	0.15706	0.160646	2005-04-01	0.0842582	0.0659345	0.0934997	0.0661367	0.0838355	0.0658655
2005	3	0.1549	0.158414	2005-07-01	0.0827966	0.0661315	0.0879469	0.0662628	0.082374	0.0660625
2005	4	0.14947	0.153592	2005-10-01	0.0778511	0.064157	0.0828349	0.0642884	0.0768512	0.0640881
2006	1	0.150351	0.153823	2006-01-01	0.07762	0.0644203	0.0844813	0.0633757	0.0763783	0.0631754
2006	2	0.146457	0.145565	2006-04-01	0.0785146	0.0646876	0.0900466	0.0702204	0.0776015	0.0609576
2006	3	0.146758	0.148548	2006-07-01	0.0813884	0.0682993	0.0907382	0.0698042	0.0769931	0.061872
2006	4	0.151903	0.149649	2006-10-01	0.0809556	0.0656094	0.0839898	0.0650853	0.0791716	0.064885
2007	1	0.15976	0.153425	2007-01-01	0.0880302	0.0753856	0.0919251	0.0728046	0.0826134	0.0682957
2007	2	0.168752	0.165776	2007-04-01	0.0891021	0.0694187	0.0989291	0.0770776	0.083261	0.06569
2007	3	0.177833	0.164916	2007-07-01	0.0930601	0.0697462	0.101798	0.0746707	0.0877692	0.0696773
2007	4	0.174664	0.156829	2007-10-01	0.0947972	0.0745125	0.0998987	0.0746439	0.0919547	0.0744436
2008	1	0.175375	0.159146	2008-01-01	0.0934119	0.0739245	0.101837	0.0740822	0.0900015	0.0738556
2008	2	0.170707	0.1517	2008-04-01	0.0929502	0.0676988	0.102026	0.0724363	0.0863431	0.0666158
2008	3	0.161341	0.140488	2008-07-01	0.0888774	0.0678855	0.0958391	0.0680169	0.0858379	0.0678166
2008	4	0.158308	0.142219	2008-10-01	0.0875788	0.0660082	0.097663	0.0661396	0.0861212	0.0659393
2009	1	0.155534	0.134077	2009-01-01	0.0872785	0.0671856	0.0990276	0.0673169	0.083836	0.0671166
2009	2	0.16486	0.144589	2009-04-01	0.0898709	0.0685872	0.096613	0.0654428	0.0855407	0.0613379
2009	3	0.160456	0.133472	2009-07-01	0.0908664	0.0668703	0.0968743	0.0614907	0.0845094	0.0604528
2009	4	0.160725	0.136324	2009-10-01	0.0858379	0.0627178	0.0972744	0.0656058	0.0846642	0.0626489
2010	1	0.162769	0.148283	2010-01-01	0.0876552	0.0597304	0.0965495	0.063101	0.0816122	0.0584114
2010	2	0.158423	0.139569	2010-04-01	0.0856142	0.0625959	0.0896888	0.0615269	0.0796936	0.0613266
2010	3	0.158056	0.143362	2010-07-01	0.0902293	0.0688707	0.094434	0.0640142	0.0788428	0.0546644
2010	4	0.15275	0.133889	2010-10-01	0.0840438	0.0561285	0.0902005	0.0636632	0.0766192	0.0557942
2011	1	0.150356	0.140641	2011-01-01	0.0852386	0.064545	0.0906037	0.0656294	0.0771235	0.0630894
2011	2	0.155739	0.136355	2011-04-01	0.0828772	0.0611316	0.0931058	0.0681602	0.0773674	0.0595652
2011	3	0.157459	0.140731	2011-07-01	0.0853091	0.0657013	0.0916907	0.0658327	0.0802733	0.0656324
2011	4	0.1483	0.139494	2011-10-01	0.082587	0.066279	0.0897918	0.0666599	0.0768516	0.0618865
2012	1	0.153462	0.132223	2012-01-01	0.0855961	0.0669414	0.0922574	0.0670727	0.0836387	0.0668724
2012	2	0.155848	0.137554	2012-04-01	0.08644	0.0624005	0.0925531	0.0621544	0.0788688	0.0591293
2012	3	0.153053	0.136341	2012-07-01	0.083344	0.0623559	0.090308	0.0624975	0.0789308	0.0606015
2012	4	0.153164	0.130487	2012-10-01	0.0837824	0.0642101	0.0928262	0.0643414	0.0825825	0.0641411
